# Supplementary material for: Citrullination of HP1γ chromodomain affects association with chromatin
Source: Epigenetics Chromatin. 2019 Apr 2;12:21. doi: 10.1186/s13072-019-0265-x (PMC6444592; doi:10.1186/s13072-019-0265-x)
Supplement: Supplementary file 3 — Additional file 3: Table S1. Raw BLI data. Raw BLI data of GST, GST-HP1γWT, R38/9A and R38/9K proteins at different concentrations to H3K9me3(1–16) and H3(1–16) unmethylated peptides [file 13072_2019_265_MOESM3_ESM.xlsx]

## Sheet: EVFile_1.csv
HP1g	WT								R389A								R389K								GST
Conc (nM)	0	28011.6	18674.4	12449.6	8299.75	2766.58	922.194	307.398	0	28345.6	18897.1	12598.1	8398.7	2799.57	933.189	311.063	0	25535.4	17023.6	11349.1	7566.03	2522.01	840.67	280.223	0	30633.7	20422.4	13615	9076.64	3025.55	1008.52	336.172
Time (s)
150.2	0.0194644	0.0198651	0.0115235	0.00329099	0.00744707	-0.00131255	0.00218536	0.00302571	0.00904889	0.0158927	0.00334703	-0.00158125	-0.0132213	0.0158103	-0.000522007	0.00238067	-0.000164293	0.00177029	0.00939866	-0.00115527	0.0075535	0.0178202	0.0182112	0.0149988	-0.00164946	-0.00796853	-0.00105765	0.00238389	0.038256	0.00331213	-0.0162075	-0.00448077
150.4	0.0146414	0.0159391	0.0105625	0.00528199	0.00689807	-0.00190355	-0.00083864	0.000539713	0.00592189	0.0123237	0.00391203	-0.00316825	-0.0119593	0.00722429	-0.00273001	0.00315967	-0.00122429	-0.000452713	0.00372466	-0.00406227	0.0075335	0.0142522	0.0126272	0.0172718	-0.00626346	-0.00788553	-0.00500665	0.00179389	0.036474	-0.00225687	-0.0156835	-0.000700773
150.6	0.0125824	0.0111581	0.00744646	-0.000623013	0.00329007	-0.00354555	0.00011736	-0.00106929	0.0106669	0.0123617	0.00715903	-0.00279125	-0.0140243	0.00857529	-0.00253501	-0.000924327	-0.00174929	-0.00184171	0.00526766	-0.00360727	0.0071675	0.0153242	0.0123552	0.0108518	-0.00584646	-0.00922853	-0.00182165	-0.00383211	0.029254	-0.00202087	-0.0150735	-0.00580277
150.8	0.0121134	0.0111241	0.00788746	7.8e-05	0.00435407	-0.00271355	-0.00385464	0.000206713	0.00759389	0.00922873	0.00361003	0.000190747	-0.0112953	0.00533029	-0.00211401	-0.000675327	-0.00103229	-1.17e-05	0.00048366	-0.00526727	0.0028955	0.0111582	0.0103682	0.0121768	-0.00429946	-0.00625353	-0.00129365	0.000524893	0.024203	0.000433127	-0.0134845	-0.00432577
151	0.00886543	0.00956113	0.00543846	-0.00190501	0.000929073	-0.00402455	-0.00440264	-0.00139029	0.00610889	0.00813773	0.00197303	0.000987747	-0.0119613	0.00334629	-0.00366001	-0.00120533	-0.00270229	-0.00188771	0.00198466	-0.00644927	5.35e-05	0.0102372	0.00834319	0.00810181	-0.00463246	-0.00775353	-0.00202165	-0.00185411	0.020699	-0.00148987	-0.0132595	-0.00486077
151.2	0.00776743	0.00640113	0.00468746	-0.00163601	0.000346073	-0.00478455	-0.00444764	-0.00207429	0.00571189	0.00630673	0.00157603	0.00149675	-0.0112173	0.00240629	-0.00359601	-0.00165533	-0.00332929	-0.00113371	-0.00043134	-0.00724827	-1.45e-05	0.00982221	0.00720919	0.00845981	-0.00583446	-0.00808753	-0.00183865	-0.00263311	0.018085	-0.00188187	-0.0124695	-0.00568777
151.4	0.00750643	0.00517713	0.00415546	-0.00258501	0.000494073	-0.00492855	-0.00403464	-0.00214829	0.00555089	0.00488773	0.000568033	0.00146575	-0.0102883	0.00265629	-0.00405001	-0.00287433	-0.00276729	-0.000971713	-0.00139034	-0.00658827	-0.0009725	0.00965521	0.00785919	0.00725781	-0.00539446	-0.00765453	-0.00143365	-0.00308411	0.01479	-0.000532873	-0.0126025	-0.00706077
151.6	0.00656743	0.00471513	0.00387446	-0.00198801	0.000606073	-0.00578355	-0.00361464	-0.00228229	0.00456789	0.00381473	-0.000931967	0.000721747	-0.00993329	0.00166429	-0.00456201	-0.00262633	-0.00247729	-0.000420713	-0.00269434	-0.00720327	-0.0012455	0.00875821	0.00668619	0.00693181	-0.00519346	-0.00727553	-0.00304965	-0.00274311	0.013947	-0.000608873	-0.0109825	-0.00737877
151.8	0.00571243	0.00403113	0.00256146	-0.00276301	0.000105073	-0.00688155	-0.00339864	-0.00218929	0.00359089	0.00347773	-0.000241967	-0.000200253	-0.0103353	0.00204229	-0.00436201	-0.00263333	-0.00268929	-0.00120371	-0.00277934	-0.00783327	-0.0011585	0.00882521	0.00546919	0.00627581	-0.00582846	-0.00743953	-0.00275365	-0.00444711	0.013212	-0.000566873	-0.0104355	-0.00717977
152	0.00450743	0.00185713	0.00221246	-0.00279201	0.000197073	-0.00720555	-0.00453164	-0.00223829	0.00319689	0.00120973	0.000620033	-0.00181425	-0.0102853	0.00112729	-0.00364601	-0.00376333	-0.00202129	-0.00117971	-0.00486834	-0.00779527	0.0001825	0.00817221	0.00582919	0.00582581	-0.00661946	-0.00709853	-0.00346165	-0.00422011	0.012344	-0.00120187	-0.00946755	-0.00707077
152.2	0.00276143	0.00151913	0.00237346	-0.00415801	0.000256073	-0.00710455	-0.00457764	-0.00194929	0.00294389	0.000279727	0.000252033	-0.00173825	-0.00954029	0.000577287	-0.00353601	-0.00437833	-0.00166029	-0.00152771	-0.00496634	-0.00663027	-0.0006635	0.00756621	0.00534719	0.00510981	-0.00556946	-0.00598353	-0.00322765	-0.00448811	0.010762	-0.000603873	-0.00871755	-0.00612477
152.4	0.00210343	0.000385133	0.00212946	-0.00410601	-0.000870927	-0.00628455	-0.00521864	-0.00264329	0.00367689	-0.000186273	-1.5e-05	-0.00201225	-0.0100313	-2.27e-05	-0.00269601	-0.00401833	-0.00204629	-0.000740713	-0.00434434	-0.00793227	0.0004705	0.00619621	0.00435919	0.00459781	-0.00559846	-0.00614653	-0.00285265	-0.00404811	0.010354	-0.00104087	-0.00725155	-0.00629677
152.6	0.00121343	-0.000127867	0.00198246	-0.00458301	-0.000914927	-0.00567555	-0.00566364	-0.00281329	0.00237989	-0.000501273	-0.000182967	-0.00131725	-0.00807529	0.000580287	-0.00181301	-0.00426933	-0.00181429	-0.000834713	-0.00464934	-0.00735627	0.0002875	0.00549021	0.00473619	0.00440981	-0.00586246	-0.00624253	-0.00138365	-0.00520811	0.00854505	-0.00100587	-0.00711455	-0.00560477
152.8	0.000818433	-0.000766867	0.00270346	-0.00395401	-0.00122093	-0.00548955	-0.00518864	-0.00344429	0.00215889	-0.000500273	-0.000985967	-0.000685253	-0.00710029	-0.000219713	-0.00236601	-0.00440233	-0.00194729	-7.13e-07	-0.00434534	-0.00650427	3.35e-05	0.00454221	0.00563219	0.00323381	-0.00555246	-0.00564153	-0.00160665	-0.00465511	0.00800305	-0.00228187	-0.00699255	-0.00697577
153	0.000488433	-0.000511867	0.00248446	-0.00407901	-0.00210693	-0.00506755	-0.00396964	-0.00342629	0.00163489	-5.43e-05	-0.00190097	-0.000833253	-0.00608729	-0.000432713	-0.00303201	-0.00395433	-0.00216529	-0.000358713	-0.00417134	-0.00786927	-0.0004745	0.00520521	0.00480119	0.00361181	-0.00448246	-0.00552753	-0.000594647	-0.00518911	0.00722105	-0.00159187	-0.00780355	-0.00740477
153.2	0.000739433	-0.000620867	0.00174446	-0.00308301	-0.00241793	-0.00472855	-0.00480164	-0.00397729	0.00125789	0.00105673	-0.00152297	-0.00163525	-0.00569929	-0.000767713	-0.00342801	-0.00337433	-0.00229729	-0.000542713	-0.00426834	-0.00857227	0.0001155	0.00384221	0.00435919	0.00302381	-0.00486546	-0.00602553	-0.00121565	-0.00586211	0.00685605	-0.00191287	-0.00666855	-0.00759677
153.4	0.000481433	5.21e-05	0.00188946	-0.00302901	-0.00276993	-0.00583755	-0.00432664	-0.00362429	-0.000628113	0.000800727	-0.000752967	-0.000981253	-0.00607529	-0.000863713	-0.00312801	-0.00281433	-0.00156129	-0.00139571	-0.00457434	-0.00728027	-0.0009235	0.00363021	0.00424119	0.00283281	-0.00518746	-0.00593153	-0.000557647	-0.00712911	0.00578805	-0.00224587	-0.00617255	-0.00744477
153.6	0.000489433	0.000728133	0.00129846	-0.00297701	-0.00335793	-0.00582555	-0.00497964	-0.00419629	-0.000516113	0.000372727	-0.000762967	-0.00173425	-0.00665729	-0.00184071	-0.00420901	-0.00272433	-0.00274529	-0.00142171	-0.00403534	-0.00732727	-0.0010325	0.00308221	0.00327219	0.00343381	-0.00507246	-0.00579653	-0.000584647	-0.00572911	0.00598705	-0.00144687	-0.00588555	-0.00769577
153.8	0.000887433	-0.000544867	0.00128846	-0.00354701	-0.00374093	-0.00515255	-0.00406064	-0.00515929	-0.000708113	-0.000275273	-0.00139397	-0.00262725	-0.00668429	-0.00111371	-0.00342601	-0.00218733	-0.00260329	-0.00137771	-0.00440134	-0.00739727	-0.0007875	0.00352021	0.00334019	0.00323081	-0.00505846	-0.00699253	-0.00105665	-0.00532411	0.00457925	-0.000974873	-0.00519255	-0.00653877
154	0.000453433	-0.000948867	0.00021546	-0.00400701	-0.00313593	-0.00672355	-0.00509564	-0.00558929	-5.31e-05	-7.33e-05	-0.00143297	-0.00308325	-0.00726129	-0.00121271	-0.00300201	-0.00120733	-0.00257529	-0.000765713	-0.00508134	-0.00599827	-0.0010685	0.00214121	0.00342119	0.00214481	-0.00499846	-0.00693253	-0.00229865	-0.00533711	0.00383445	-0.00111587	-0.00388555	-0.00642377
154.2	0.00132043	-0.000523867	-0.00048354	-0.00474701	-0.00174593	-0.00658755	-0.00419364	-0.00497429	-0.000194113	-0.000727273	-0.00194097	-0.00249025	-0.00710529	-0.000744713	-0.00287101	-0.00145933	-0.00156029	-0.000581713	-0.00488734	-0.00529727	-0.0009985	0.00311421	0.00391619	0.00226481	-0.00507546	-0.00627053	-0.00241865	-0.00456411	0.00313105	-0.00226687	-0.00405255	-0.00679377
154.4	0.000764433	-0.000994867	-0.00192754	-0.00533001	-0.00180193	-0.00640755	-0.00390064	-0.00530529	0.000100887	-0.00110327	-0.00292397	-0.00285825	-0.00661129	-0.000473713	-0.00283901	-0.00200433	-0.00314929	-0.000266713	-0.00444734	-0.00508927	-0.0008935	0.00306121	0.00336619	0.00143381	-0.00412146	-0.00650553	-0.00300865	-0.00313211	0.00274695	-0.00282387	-0.00400655	-0.00601677
154.6	0.000363433	-0.00165287	-0.00182154	-0.00394101	-0.00177493	-0.00645155	-0.00348964	-0.00489829	7.79e-05	-0.00120427	-0.00237497	-0.00239825	-0.00553129	-0.000718713	-0.00216201	-0.00236533	-0.00252529	-5.37e-05	-0.00523034	-0.00470127	-0.0017955	0.00304621	0.00475019	0.000789807	-0.00318246	-0.00601453	-0.00328565	-0.00321211	0.00219665	-0.00400187	-0.00428155	-0.00545977
154.8	0.000111433	-0.00148787	-0.00360454	-0.00355001	-0.00107193	-0.00616655	-0.00367464	-0.00407729	0.000546887	-0.00130027	-0.00252997	-0.00229225	-0.00517729	-0.000672713	-0.00174301	-0.00278333	-0.00258729	-0.000450713	-0.00415634	-0.00427427	-0.0011725	0.00267721	0.00351519	0.00245481	-0.00284146	-0.00532453	-0.00352265	-0.00299311	0.00158015	-0.00405787	-0.00442555	-0.00541077
155	0.000257433	-0.00220787	-0.00226554	-0.00426501	-0.00104593	-0.00510055	-0.00318364	-0.00291229	-0.00120511	-0.00120227	-0.00242597	-0.00237425	-0.00479329	-0.000856713	-0.00155701	-0.00340833	-0.00215929	5.83e-05	-0.00358234	-0.00464327	-0.0006985	0.00352921	0.00455419	0.00344281	-0.00339946	-0.00515053	-0.00319965	-0.00236511	0.00172405	-0.00379287	-0.00427855	-0.00495877
155.2	-0.00106257	-0.00190087	-0.00182454	-0.00332101	-0.00224493	-0.00551655	-0.00326664	-0.00310929	-0.000960113	-0.000766273	-0.00205597	-0.00240025	-0.00463629	-0.000955713	-0.00102401	-0.00357333	-0.00359529	0.000217287	-0.00247034	-0.00403127	-0.0007635	0.00234521	0.00352619	0.00353281	-0.00216146	-0.00505453	-0.00192165	-0.00246811	0.00212395	-0.00341787	-0.00445455	-0.00341777
155.4	-0.00114757	-0.00175287	-0.00143854	-0.00308001	-0.00171893	-0.00538555	-0.00338764	-0.00282429	-0.00114711	0.000337727	-0.00190797	-0.00190425	-0.00433429	-0.000622713	-0.00117001	-0.00251533	-0.00298429	0.000218287	-0.00298134	-0.00455327	-0.0014325	0.00242621	0.00397519	0.00418981	-0.00303446	-0.00444353	-0.00137665	-0.00312711	0.00229095	-0.00330787	-0.00390855	-0.00361477
155.6	-0.000633567	-0.00204987	-0.00131154	-0.00519401	-0.00157093	-0.00488155	-0.00392564	-0.00266029	-0.000842113	0.000537727	-0.00208097	-0.00181025	-0.00543829	0.000511287	-0.00106501	-0.00212833	-0.00263029	4.33e-05	-0.00224734	-0.00371327	2.65e-05	0.00273521	0.00341319	0.00381481	-0.00384146	-0.00469853	-0.00180965	-0.00344611	0.00193095	-0.00295287	-0.00398955	-0.00386577
155.8	-0.00196457	-0.00196087	-0.00050254	-0.00541701	-0.00256593	-0.00551255	-0.00457464	-0.00297429	-0.00110111	0.000584727	-0.000984967	-0.00134625	-0.00542829	-0.000982713	-0.00200701	-0.00250733	-0.00262229	7.93e-05	-0.00340634	-0.00328927	-0.0002855	0.00285921	0.00453319	0.00206481	-0.00450646	-0.00474253	-0.00166465	-0.00339511	0.00231795	-0.00361987	-0.00438355	-0.00430077
156	-0.00239057	-0.00200687	-0.00100354	-0.00434901	-0.00296093	-0.00489355	-0.00454164	-0.00357929	-0.000622113	0.000131727	-0.000596967	-0.000687253	-0.00500029	-0.000206713	-0.00246401	-0.00235433	-0.00312229	-5.77e-05	-0.00432534	-0.00282827	-0.0004815	0.00176221	0.00353219	0.00104981	-0.00496846	-0.00411353	-0.00102465	-0.00415511	0.00175355	-0.00340887	-0.00469655	-0.00374377
156.2	-0.00170857	-0.00327487	-0.00155754	-0.00483601	-0.00342093	-0.00434755	-0.00425564	-0.00406929	-0.00119011	6.27e-05	-0.000602967	-0.00165825	-0.00475129	0.000199287	-0.00206601	-0.00220333	-0.00216429	-0.000530713	-0.00390434	-0.00371927	-0.0002265	0.00145421	0.00386919	0.000752807	-0.00482446	-0.00444653	-0.00114165	-0.00368811	0.00109085	-0.00314487	-0.00428355	-0.00409177
156.4	-0.00141957	-0.00404687	-0.00126754	-0.00332001	-0.00348193	-0.00381855	-0.00402564	-0.00390729	-0.000877113	-0.000267273	2.4e-05	-0.00177825	-0.00387429	-0.00116871	-0.00227301	-0.00257933	-0.00137729	-0.000519713	-0.00383434	-0.00362227	0.0002365	0.00173521	0.00378119	0.000739807	-0.00391846	-0.00391453	-0.00150265	-0.00365811	0.000798147	-0.00277087	-0.00432655	-0.00380977
156.6	-0.00253057	-0.00455787	-0.00124254	-0.00155601	-0.00378793	-0.00338855	-0.00302864	-0.00373529	-0.00146311	0.000943727	-0.000660967	-0.00166825	-0.00406029	-0.00146771	-0.00156401	-0.00245533	-0.00118429	-0.000776713	-0.00421534	-0.00465727	-0.0001295	0.000939213	0.00332419	0.000993807	-0.00390746	-0.00351253	-0.000782647	-0.00365711	0.000690147	-0.00231987	-0.00404655	-0.00331277
156.8	-0.00229757	-0.00395887	-0.00070754	-0.00103101	-0.00381393	-0.00329955	-0.00345764	-0.00405729	-0.00207111	0.000515727	-0.00130997	-0.00165825	-0.00400229	-0.000349713	-0.00148601	-0.00243633	-0.000552293	-0.000338713	-0.00389734	-0.00406527	-0.0009385	0.000428213	0.00342519	0.00131481	-0.00283446	-0.00372253	1.34e-05	-0.00412211	0.000670147	-0.00139587	-0.00262955	-0.00238377
157	-0.00185957	-0.00389687	-0.00107554	-0.000975013	-0.00340593	-0.00315555	-0.00337064	-0.00372829	-0.00144911	0.000872727	-0.000681967	-0.000647253	-0.00439029	-0.000910713	-0.00122101	-0.00239733	-0.000563293	-0.00128371	-0.00348134	-0.00268527	-0.0013505	0.000200213	0.00255719	0.00167481	-0.00155246	-0.00369853	-0.000499647	-0.00391711	0.00171885	-0.00146287	-0.00177955	-0.00267677
157.2	-0.00235257	-0.00376187	0.00019546	-0.00109801	-0.00325693	-0.00245155	-0.00309664	-0.00359829	-0.000808113	0.000718727	-0.00192897	-0.000740253	-0.00405729	-0.00131871	-0.00171201	-0.00221333	-0.000625293	-0.000307713	-0.00387834	-0.00171427	-0.0012935	0.000724213	0.00188719	0.00118581	-0.00180746	-0.00293853	-0.00180665	-0.00457811	0.00204855	-0.000437873	-0.00152655	-0.00249277
157.4	-0.00301957	-0.00390487	-0.00015454	-0.00272601	-0.00413893	-0.00221955	-0.00364664	-0.00256729	-0.000754113	0.000348727	-0.00246897	-0.00106025	-0.00399629	0.000332287	-0.000757007	-0.00156233	-0.000760293	-0.000532713	-0.00388134	-0.000777273	-0.0015145	0.000266213	0.000867187	0.00125481	-0.00186446	-0.00356853	-0.00306065	-0.00535411	0.00169925	-0.000453873	-0.00243655	-0.00227777
157.6	-0.00136957	-0.00410587	1.046e-05	-0.00333401	-0.00356693	-0.00267155	-0.00332564	-0.00228429	-0.00101311	-0.00130427	-0.00220097	-0.00160025	-0.00340129	0.000629287	-0.000678007	-0.00108333	-0.000996293	0.000674287	-0.00351734	-0.000868273	-0.0018235	0.000878213	0.000130187	0.00139381	-0.00125246	-0.00353453	-0.00334765	-0.00481011	0.00164345	0.000321127	-0.00228955	-0.00318977
157.8	-0.00164657	-0.00415087	-0.00104354	-0.00371501	-0.00256493	-0.00216955	-0.00222364	-0.00158829	0.000251887	-0.000649273	-0.00152097	-0.00200125	-0.00311729	0.000582287	-0.00101001	-0.000602327	-0.00150029	0.000594287	-0.00353034	-0.00173527	-0.0011595	0.000308213	-0.000928813	0.000910807	-0.00097246	-0.00303753	-0.00381465	-0.00445411	0.00121005	-0.000129873	-0.00238655	-0.00247377
158	-0.00169457	-0.00399787	-0.00071454	-0.00373601	-0.00280393	-0.00270755	-0.00219964	-0.00126829	-0.000606113	-0.00110927	-0.00227997	-0.00296925	-0.00223129	0.000706287	-0.000461007	-0.000876327	-0.00166529	0.000751287	-0.00255734	-0.00250227	-0.0006195	0.000753213	-0.000459813	0.00115081	-0.00186546	-0.00364653	-0.00332865	-0.00459911	0.000496147	0.000882127	-0.00302955	-0.00187577
158.2	-0.00146057	-0.00348987	-0.00163054	-0.00330201	-0.00157693	-0.00325955	-0.00203664	-0.000680287	-0.00114611	-0.00114827	-0.00124597	-0.00222625	-0.00222229	-0.000249713	0.000172993	-0.000234327	-0.00235629	0.000109287	-0.00300334	-0.00249027	-0.0007515	-8.48e-05	0.000212187	0.00167281	-0.00247946	-0.00431553	-0.00200265	-0.00439311	0.000150747	-0.000625873	-0.00303255	-0.00201577
158.4	-0.00131057	-0.00227487	-0.00143554	-0.00267201	-0.00142493	-0.00396055	-0.00118664	-0.00127229	-0.000556113	-0.000713273	-0.000387967	-0.000985253	-0.00203729	-0.000788713	-0.000492007	-0.000658327	-0.00342129	0.000673287	-0.00291234	-0.00318427	-0.0005585	-0.000528787	0.00110719	0.00105881	-0.00243646	-0.00327953	-0.00123365	-0.00245711	0.00144905	0.000155127	-0.00174655	-0.00194977
158.6	-0.00167157	-0.00158587	-0.00117754	-0.00316901	-0.00200593	-0.00321555	-0.00115264	-0.000967287	-0.00125711	0.000524727	-0.000375967	-0.00115325	-0.00197829	-0.00163671	-0.000858007	-0.000312327	-0.00307729	-0.000619713	-0.00332934	-0.00247127	-0.0001665	-5.18e-05	0.000993187	0.000170807	-0.00204346	-0.00327853	-0.00112265	-0.00232011	0.00173375	-0.00143387	-0.00135255	-0.000534773
158.8	-0.000923567	-0.00148187	-0.00059254	-0.00272901	-0.00243293	-0.00318255	-0.00228364	-0.00126129	-0.00297511	-0.000256273	-0.00105097	-0.00126925	-0.00180429	-0.00128671	0.000457993	-0.000221327	-0.00359729	-0.000959713	-0.00287934	-0.00205227	0.0001395	0.00173521	0.00111519	0.000670807	-0.00313346	-0.00263853	-0.00136265	-0.00322711	0.00224285	-0.000911873	-0.00211055	-0.00126177
159	-0.00100257	-0.00174087	-0.00119854	-0.00302601	-0.00238593	-0.00230755	-0.00083864	-0.000591287	-0.00229011	-0.000180273	-0.00100797	-0.000492253	-0.00181629	-0.00134371	0.000272993	-0.000170327	-0.00317029	-0.00120071	-0.00295734	-0.00197327	-0.0003835	0.000790213	0.00161719	0.000165807	-0.00236846	-0.00143953	-0.00202265	-0.00119511	0.00200175	-0.00208187	-0.00226555	-0.00190977
159.2	-0.000717567	-0.000343867	-0.00074954	-0.00203201	-0.00324793	-0.00243755	-0.00101364	-0.000353287	-0.00294011	-0.000825273	-0.000695967	-0.000332253	-0.00284329	-0.00118371	-0.000510007	-0.000699327	-0.000825293	-0.000464713	-0.00294534	-0.00251727	-0.0007155	0.00163121	0.00118119	-0.000361193	-0.00182646	-0.00117053	-0.00285365	-0.000949107	0.00161525	-0.000901873	-0.00212255	-0.00180477
159.4	-0.00143257	-0.00141387	-0.00089754	-0.00234001	-0.00268993	-0.000636547	-0.00132564	-0.00101229	-0.00401911	-0.000633273	-0.00149697	-0.000808253	-0.00281629	-0.00166271	-0.000334007	-0.000400327	-0.000781293	-0.000501713	-0.00278134	-0.00229627	-0.0004445	0.00246521	-0.000243813	0.000493807	-0.00164146	-0.00185653	-0.00249665	-0.00163911	0.000161747	-0.00180287	-0.00217055	-0.00171677
159.6	-0.00314757	-0.00196587	-0.00119854	-0.00127601	-0.00232993	-0.00185455	-0.00103464	-0.00197129	-0.00277211	-0.00147127	-0.00186197	0.000312747	-0.00305829	-0.000484713	-0.000540007	-0.000957327	-0.000888293	-0.000637713	-0.00225934	-0.00244427	-8.25e-05	0.000547213	3.52e-05	0.000412807	-0.00267646	-0.000895527	-0.00218765	-0.00192611	-0.000314053	-0.000941873	-0.00292755	-0.00165677
159.8	-0.00269157	-0.00219087	-0.00065854	-0.00218901	-0.00231193	-0.00135655	-0.00013764	-0.000309287	-0.00108111	-0.00118027	-0.00171897	0.00100575	-0.00299129	-0.000953713	-0.000908007	-0.000570327	-0.000214293	-0.00159271	-0.00210134	-0.00266827	-0.0005945	-0.00127679	-8.78e-05	-1.72e-05	-0.00144046	-0.00168953	-0.00194265	-0.00132011	-0.00125865	-0.00103487	-0.00182955	-0.00132077
160	-0.00259657	-0.00167387	-0.00133054	-0.00163201	-0.00300193	-0.00203455	-0.00101864	-0.00148429	-0.00249811	-0.00143527	-0.00209797	0.000295747	-0.00282129	-0.000503713	-0.00108101	4.67e-06	-0.000292293	-0.000887713	-0.00231434	-0.00312827	-0.0005185	-0.00106279	-0.000710813	-3.62e-05	-0.00187046	-0.00225553	-0.00147365	-0.00209911	-0.00159545	-0.00148387	-0.00180155	-0.000703773
160.2	-0.00264457	-0.00297087	-0.00111454	-0.00273301	-0.00270993	-0.00125255	-0.00059064	-0.00185029	-0.00126911	-0.00161527	-0.00286997	0.000512747	-0.00190129	-0.000408713	-0.000426007	0.000320673	-0.00225629	-0.00152871	-0.00186434	-0.00300327	-0.0002375	-0.00205779	-0.00159781	-2.82e-05	-0.00188446	-0.00245553	-0.000955647	-0.00226711	-0.00197395	-0.00244087	-0.00175155	-0.000931773
160.4	-0.00162757	-0.00288387	-0.00144254	-0.00219201	-0.00217793	-0.00247155	-0.00079164	-0.00149729	-0.000781113	-0.00203427	-0.00318297	-0.000526253	-0.00254429	0.000764287	-0.000646007	-0.000910327	-0.00116129	-0.00205371	-0.00210834	-0.00294427	-0.0005205	-0.00219979	-0.00134981	-0.000207193	-0.00181646	-0.00218953	-0.000414647	-0.00231711	-0.00170345	-0.00251787	-0.00143655	-0.000214773
160.6	-0.000397567	-0.00180787	-0.00182654	-0.00245101	-0.00199093	-0.00103555	-0.00140364	-0.000406287	-0.00196511	-0.00182127	-0.00249997	-0.000689253	-0.00214029	-3.37e-05	-0.000792007	-0.000823327	-0.000716293	-0.00192371	-0.00157934	-0.00355627	-0.0009675	-0.000894787	-0.00281681	-0.000463193	-0.00097746	-0.00238353	-0.000365647	-0.00181711	-0.00128135	-0.00399087	-0.000669547	-0.000490773
160.8	-0.00111557	-0.00184987	-0.00197854	-0.00162001	-0.00170793	-0.00112655	-0.00070564	-0.00101329	-0.00302711	-0.00216527	-0.00211897	-0.00128425	-0.00250929	-0.000105713	-0.000696007	-0.000713327	-0.00137129	-0.00100471	-0.00158734	-0.00360227	-0.0018155	-7.78e-05	-0.00257781	0.000454807	-0.00110246	-0.00224553	-0.000907647	-0.00110311	-0.00119055	-0.00336487	-0.00121655	-0.000338773
161	-0.00135957	-0.00208987	-0.00087554	-0.00263001	-0.000592927	-0.00102655	-0.00113164	-0.00125729	-0.00271711	-0.00177027	-0.000746967	-0.00152625	-0.00358229	-0.000419713	-0.00133001	-0.000609327	-0.00195029	-0.000959713	-0.00277234	-0.00334827	-0.0021605	-0.000195787	-0.00300381	0.000392807	-0.00139646	-0.00124553	-0.000757647	-0.000644107	-0.00223735	-0.00281587	-0.000105547	0.000162227
161.2	-0.00191157	-0.00206387	-0.00087254	-0.00217301	-0.00103793	-0.00151655	-0.00113364	-0.00200329	-0.00257911	-0.00117027	-0.000334967	-0.00218125	-0.00294029	6.29e-06	-0.000447007	-0.00100433	-0.000848293	-0.000683713	-0.00208234	-0.00329527	-0.0013335	0.000784213	-0.00243581	-5.32e-05	-0.00166646	-6.85e-05	-0.000804647	3.09e-05	-0.00262505	-0.00164287	0.000273453	0.000426227
161.4	-0.00280457	-0.00239887	0.00073546	-0.00285001	-0.00109293	-0.00211255	-0.00135764	-0.00168829	-0.00390411	-0.00128227	-4.7e-05	-0.00150125	-0.00171629	-0.000462713	0.000416993	-0.000960327	-0.00179229	-0.000785713	-0.00167434	-0.00292027	-0.0015905	-0.000907787	-0.00166781	-0.000971193	-0.00191546	-0.000380527	-0.00118965	0.000459893	-0.00265315	-0.000955873	0.000156453	-6.48e-05
161.6	-0.00314557	-0.00326087	0.00094846	-0.00284901	-0.00138193	-0.00245955	-0.00050664	-0.00231329	-0.00280311	-0.00206327	-0.000341967	-0.00210725	-0.00137829	-0.000665713	0.00143899	-0.000486327	-0.00242829	-0.000930713	-0.00183034	-0.00187827	-0.0022995	-0.00156079	-0.00118481	-0.000410193	-0.00230746	-0.000562527	-0.00172965	7.29e-05	-0.00247705	0.000422127	0.000424453	-1.78e-05
161.8	-0.00314057	-0.00397887	0.00042446	-0.00201401	-0.00120693	-0.00284855	-0.00101264	-0.00209829	-0.00318411	-0.00186927	-0.00101197	-0.00186125	-0.000569287	-0.000819713	0.00131799	-0.00102833	-0.00209929	-0.000359713	-0.00122934	-0.00125727	-0.0013275	-0.00215979	-0.00122981	-0.00102619	-0.00241246	2.55e-05	-0.00132365	-0.000975107	-0.00182355	0.000145127	0.000552453	-0.000350773
162	-0.00348357	-0.00349787	0.00057846	-0.00112401	-0.00202693	-0.00170655	-0.00089864	-0.00136629	-0.00277011	-0.00130927	-0.00228997	-0.00155325	0.000657713	-0.00110771	0.00219499	-0.00149433	-0.00110729	-0.000502713	-0.00103534	-0.000690273	0.0001825	-0.00140879	-0.00208581	-0.00119719	-0.00154546	-0.000398527	-0.000978647	-0.00134711	-0.00134295	-0.000142873	6.05e-05	-0.00141477
162.2	-0.00347857	-0.00280187	0.00051446	-0.00106201	-0.00175193	-0.00145555	-0.00090364	-0.00157929	-0.00338411	-0.00156927	-0.00160597	-0.000817253	0.000698713	-0.000207713	0.000715993	-0.000812327	-0.00166329	-0.000346713	-0.00205734	-0.000740273	-0.0009715	-0.00142379	-0.00120481	-1.93e-07	-0.00148346	-0.000371527	-0.00140365	-0.00106911	-0.00157315	-0.00103787	-0.000175547	-0.00161877
162.4	-0.00296057	-0.00280687	-0.00105054	2.3e-05	-0.00237993	-0.000257547	0.00010936	-0.000886287	-0.00311811	-0.00140727	-0.00140397	-0.000161253	-0.000145287	-0.000940713	0.000198993	0.000117673	-0.000871293	-3.87e-05	-0.00141234	-0.000212273	-0.0008235	-0.00100979	-0.00136281	0.000321807	-0.00123446	-0.000296527	-0.00152965	-0.00139811	-0.00218025	-0.000186873	0.000822453	-0.00160577
162.6	-0.00194857	-0.00278987	-0.00180654	-0.000273013	-0.00214193	-0.00172155	-0.00081864	-0.000668287	-0.00426011	-0.000516273	-0.00238597	0.000841747	0.000116713	-0.000372713	-0.000496007	-0.000581327	-0.000114293	-0.000454713	-0.00228134	-0.000550273	-0.0004865	-0.000646787	-0.000147813	0.000323807	-0.00022546	0.000428473	-0.000393647	-0.000263107	-0.00255795	-0.000213873	0.000763453	-0.00221377
162.8	-0.00144457	-0.00265687	-0.00161954	-0.000891013	-0.00226593	-0.00188455	-0.00026464	-0.000564287	-0.00374711	-0.000959273	-0.00197097	0.00122875	-0.000134287	-0.000438713	-0.000429007	-0.000444327	0.000543707	-0.000469713	-0.00324534	-0.00118727	-0.0009535	0.000448213	-0.000968813	0.000129807	-0.00019646	0.000304473	3.84e-05	0.000668893	-0.00319815	-0.000681873	0.000183453	-0.00224777
163	-0.000551567	-0.00291287	-0.00190154	0.000160987	-0.00119193	-0.00273055	-0.00055764	-0.000472287	-0.00341511	-0.00188227	-0.00113697	0.000895747	-0.000124287	-0.000162713	-0.000470007	-0.000570327	0.000737707	-0.000785713	-0.00180934	-0.00148527	-0.0013245	0.000432213	-9.08e-05	0.000717807	-0.00044346	-0.000118527	-0.000392647	0.000360893	-0.00237745	-0.000143873	-1.85e-05	-0.00196377
163.2	3.04e-05	-0.00339187	-0.00207154	-0.000681013	-0.000771927	-0.00269755	-0.00083664	0.000530713	-0.00378511	-0.000924273	-0.00130397	0.00117875	-0.00145629	-0.00122871	0.000516993	-0.00100833	0.000840707	-0.00215071	-0.00140534	-0.00112327	-0.0002975	-2.98e-05	-0.000371813	-0.000650193	-0.00020246	-0.000372527	0.000419353	5.69e-05	-0.00235535	0.000884127	-0.000539547	-0.00137377
163.4	5.94e-05	-0.00220187	-0.00248854	-0.00106201	-0.000985927	-0.00334055	-0.00118364	0.000198713	-0.00292511	-0.00141227	-0.000558967	-3.13e-05	-0.000377287	-0.000754713	0.000290993	-0.00138533	0.000709707	-0.00237771	-0.00205634	-0.00197227	0.0002615	-0.000387787	-0.000949813	-0.000847193	-0.00030346	-0.000452527	0.000141353	-0.000373107	-0.00189065	-0.000268873	-0.000864547	-0.00205477
163.6	-0.000415567	-0.00318587	-0.00244454	-0.000937013	-0.00161693	-0.00152755	-0.00081564	0.00139571	-0.00172611	-0.00138127	0.000941033	-0.000765253	-0.000418287	-0.00166771	0.000129993	-0.00130533	0.000449707	-0.00214671	-0.00141434	-0.00106427	0.0004925	0.000210213	-0.00109881	-0.00137219	-0.00073746	-0.000752527	-0.000360647	-0.00156611	-0.00328015	-0.000436873	-7.25e-05	-0.00152577
163.8	-0.00111157	-0.00217787	-0.00253454	-0.000554013	-0.00116393	-0.00100455	-0.00144764	3.37e-05	-0.00246211	-0.00145427	0.000717033	-0.00113025	-0.000482287	-0.00157771	0.00143999	-0.00168633	-0.000228293	-0.00343671	-1.734e-05	-0.000223273	0.0001155	-0.000684787	-0.000603813	-0.00140319	-0.00017046	-0.000584527	-0.00110265	-0.00239211	-0.00349565	-0.000431873	0.00103445	-0.00130377
164	-0.00128157	-0.00260287	-0.00224354	-0.00152201	-0.00189993	-0.000298547	-0.00032264	-0.000143287	-0.00257611	-0.00169327	-0.000219967	-0.000503253	-1.83e-05	-0.00227071	0.00196099	-0.00121733	4.87e-05	-0.00327071	6.6e-07	-0.000173273	-0.0005745	-0.00141879	-0.00127481	-0.00210819	0.00126054	-0.000215527	-0.000816647	-0.00146911	-0.00423615	0.000445127	0.00155645	-0.00177577
164.2	-0.00175057	-0.00331787	-0.00272254	-0.000540013	-0.00188693	-0.000427547	-0.00067964	-0.000160287	-0.00187511	-0.00196027	-0.000249967	-0.00111725	0.000397713	-0.00156571	0.00128399	-0.000927327	0.000628707	-0.00127971	2.266e-05	-0.000733273	-0.0008995	-0.00229779	-0.00270381	-0.00157519	0.00116754	-0.000309527	-0.000613647	-0.000878107	-0.00353665	-0.000120873	0.00236245	-0.00160477
164.4	-0.000960567	-0.00412387	-0.00074354	-0.000553013	-0.000674927	0.000365453	-0.00040364	-0.000880287	-0.00274111	-0.00198727	-0.00124197	-0.000125253	9.07e-05	-0.00104071	0.00100199	-0.00134633	0.000117707	-0.00132371	0.00055666	-0.000361273	-0.0008305	-0.00170279	-0.00184981	-0.000896193	0.00124954	5.75e-05	-6.16e-05	-4.41e-05	-0.00415795	0.00110813	0.00213845	0.000398227
164.6	-0.00120957	-0.00297487	-0.00076754	-3.3e-05	0.000126073	0.000388453	0.00091436	-0.00121229	-0.00330711	-0.00278227	-0.00131397	7.37e-05	-0.000555287	-0.000586713	0.00109199	-0.00148133	2.37e-05	-0.000499713	-0.00013434	-0.00132627	-0.0013385	-0.00290479	-0.00188081	-0.000625193	0.00065554	-0.000310527	-0.000313647	0.000601893	-0.00393315	0.00111513	0.00128645	0.000579227
164.8	-0.00192557	-0.00336087	-0.00127254	-0.000724013	-0.000522927	0.000683453	0.00161936	-0.000321287	-0.00183111	-0.00193427	-0.00159797	-1.43e-05	0.000433713	-0.000438713	-0.000259007	-0.00159033	0.000367707	0.000503287	-0.00125234	-0.00197527	-0.0010005	-0.00339279	-0.00189281	-0.00155719	-0.00053746	-0.000300527	0.000732353	0.00149289	-0.00349135	0.00156613	0.000834453	0.00108923
165	-0.00158457	-0.00313787	-0.00151754	0.0001	-0.000833927	0.000595453	0.00078336	-0.000238287	-0.00181811	-0.00141727	-0.00168797	-0.000504253	-0.000422287	0.000367287	-0.000379007	-0.00208133	-0.000328293	0.000561287	-0.00179034	-0.00212727	-0.0004045	-0.00195079	-0.00239081	-0.00133219	-0.00284046	-0.000813527	0.000893353	0.00147689	-0.00402175	8.01e-05	0.00103545	0.00178223
165.2	-0.00181957	-0.00288687	-0.00063854	-0.000398013	-0.000466927	0.00129745	0.00146936	-0.000123287	-0.00198011	-0.00189427	-0.000900967	-0.000965253	0.000124713	-0.000127713	-0.000203007	-0.00235133	-0.00122729	-0.00129471	-0.00182134	-0.00143327	-0.0003705	-0.00207379	-0.000747813	-0.00166719	-0.00262746	-0.000616527	0.000215353	0.00115589	-0.00475535	0.000255127	0.000353453	0.000779227
165.4	-0.00296057	-0.00251287	-0.00211554	-0.000979013	-0.000750927	0.000518453	0.00061736	0.000940713	-0.00119411	-0.00164827	-0.000939967	-0.00166325	0.000682713	-0.000576713	0.000162993	-0.00223733	-0.000547293	-0.000846713	-0.00137434	-0.00146827	-0.0003595	-0.00198679	-0.00111281	-0.00244919	-0.00225746	-1.25e-05	6.35e-06	0.000492893	-0.00424985	-0.000447873	-4.85e-05	-0.000553773
165.6	-0.00255357	-0.00196687	-0.00186954	-0.000789013	-0.00119493	0.000184453	-0.00072764	0.000251713	-0.00134211	-0.000691273	-0.00126897	-0.00204825	0.000639713	-0.00124971	0.000979993	-0.00182533	-0.000424293	-0.00152671	-0.00053934	-0.000912273	-0.0004325	-0.00182479	-0.00158981	-0.00264719	-0.00154346	0.000559473	0.000636353	0.000328893	-0.00288765	-3.87e-06	0.000132453	2.72e-05
165.8	-0.00182557	-0.00148987	-0.00131354	-0.000557013	-0.00153893	0.000419453	-0.00110364	-8.03e-05	-0.00261811	-0.000835273	-0.000377967	-0.00264025	0.000663713	-0.00136371	8.6e-05	-0.00104033	-0.000441293	-0.00124471	-0.00073334	-0.000737273	0.0002675	-0.00153179	-0.00153081	-0.00311019	-0.00108746	0.000796473	0.000496353	-0.000254107	-0.00272185	0.000629127	0.000217453	5.52e-05
166	-0.00204657	-0.00120187	-0.00195054	-0.000380013	-0.00189193	0.000576453	-0.00039164	0.000705713	-0.00232811	-0.000917273	-0.000163967	-0.00239725	0.00158771	-0.00146371	-0.00100401	-0.000983327	-0.000999293	-0.000759713	-0.00072934	0.000351727	-5.25e-05	-0.00251479	0.000394187	-0.00247519	0.00038354	0.00165547	0.00159835	-0.000819107	-0.00189895	0.00109613	1.05e-05	0.00115923
166.2	-0.00229157	-0.000486867	-0.00176754	-0.000865013	-0.00229693	0.000592453	0.00020336	0.00109771	-0.00232511	-0.00164227	-0.000549967	-0.00159225	0.00207971	-0.00164471	-0.00103501	-0.000647327	-0.000718293	6.53e-05	-0.00086634	0.000516727	-0.0005605	-0.00189079	-0.000117813	-0.00238419	0.00095254	0.00151947	0.00262335	-0.000422107	-0.00128465	0.00104513	0.000699453	0.00214023
166.4	-0.00164957	9.91e-05	-0.00214854	0.000108987	-0.00215393	0.000809453	0.00126136	0.00122171	-0.00269311	-0.00107027	1.6e-05	-0.00113025	0.000853713	-0.00217071	-0.000579007	-0.000106327	-0.000770293	-0.000771713	-0.00110034	0.00111073	-0.0011795	-0.00251879	-0.000132813	-0.00289819	0.00045354	0.00131247	0.00287835	-0.00120711	-0.00165885	0.00133613	0.00150445	0.00219223
166.6	-0.00234657	-0.000797867	-0.00170654	0.000156987	-0.000822927	0.000825453	0.00159336	0.00160471	-0.00192611	-0.00151027	0.000264033	0.000335747	0.000686713	-0.00135671	-0.00154801	0.000105673	-0.000782293	-0.000399713	-0.00027934	0.000781727	-0.0004235	-0.00255879	-0.000287813	-0.00296119	0.00115954	0.000311473	0.00243735	-0.00106611	-0.00304505	0.00213113	0.00121845	0.00268123
166.8	-0.00229557	-0.00153187	-0.00212554	-0.000762013	-0.000701927	0.000415453	0.00098636	0.00285371	-0.000996113	-0.00134627	0.000229033	0.000456747	0.000901713	-0.00188371	-0.000781007	0.000108673	-0.00102229	-0.000686713	0.00043966	0.000472727	6.5e-06	-0.00370879	-0.000242813	-0.00122519	0.00207254	-2.53e-06	0.00202935	-0.000955107	-0.00361495	0.00183613	0.00189945	0.00249923
167	-0.00195757	-0.000479867	-0.00163554	-0.00111101	0.000519073	0.000294453	0.00031636	0.00183271	-0.000743113	-0.000905273	4.6e-05	0.000381747	0.000470713	-0.00256071	-0.000214007	7.07e-05	-0.000891293	-0.00134871	0.00040466	0.00103373	-0.0005145	-0.00353779	-0.000791813	-0.00260719	0.00144254	0.000811473	0.00144735	-0.000584107	-0.00330285	0.00180513	0.00169845	0.000944227
167.2	-0.00183757	-0.000639867	-0.00282554	-0.000368013	0.000553073	-0.000364547	-0.00079564	0.00122171	-0.000703113	-2.73e-05	-4.97e-06	-1.13e-05	9.97e-05	-0.00177971	-0.000416007	4.47e-05	-0.000637293	-0.00115871	0.00059966	0.00149973	-0.0001465	-0.00394679	-0.00142281	-0.00235519	0.00165854	0.00117747	0.000720353	-0.000558107	-0.00344585	0.00148913	0.00184445	0.000858227
167.4	-0.00218357	-0.000636867	-0.00363554	-0.000654013	-0.000780927	-0.000446547	-0.00080764	0.00116471	-0.000359113	-0.000727273	-0.000251967	-0.000208253	0.00104271	-0.00117771	-0.000798007	0.000451673	-0.00105029	-0.000811713	0.00013866	0.00155473	0.0003175	-0.00296679	-0.00246781	-0.00219619	0.00237354	0.000732473	-0.000138647	-0.000137107	-0.00304765	0.00159513	0.00141045	0.00101223
167.6	-0.00112957	-0.000280867	-0.00373954	-0.000896013	-0.00195893	-0.000649547	-0.00170964	0.000722713	-0.000231113	-0.000950273	-0.000395967	-0.000794253	0.00185271	-0.00152671	-0.000409007	-0.000370327	-0.00211729	-0.000311713	-0.00124734	0.00199373	0.0007095	-0.00287679	-0.00156081	-0.00294419	0.00207054	0.00170547	-0.000203647	-0.000675107	-0.00251755	0.000659127	0.00151645	0.000493227
167.8	-0.00110857	0.000163133	-0.00370454	-0.000842013	-0.00154793	0.000462453	-0.00138464	-0.000411287	-0.000846113	-0.000693273	-0.00106797	-0.000382253	0.00172671	-0.00139571	-0.000897007	-0.000466327	-0.000604293	-0.000953713	-0.00145334	0.00149773	-0.0006495	-0.00171279	-0.00152981	-0.00355819	0.00144254	0.00223547	-0.000283647	-0.000235107	-0.00221875	0.00120613	0.000867453	0.000646227
168	-0.00127257	-0.00124387	-0.00326354	-0.00146201	-0.00174693	0.000475453	-0.00143964	0.000179713	-0.000168113	-0.000856273	-0.000444967	-0.000135253	0.00132171	-0.000806713	-0.000948007	-0.000826327	-0.000712293	9.13e-05	-0.00171234	0.00133373	0.0002555	-0.00162279	-0.00233581	-0.00272119	0.00136154	0.00197247	-0.00183865	-0.000103107	-0.00265075	7.31e-05	0.00115245	0.00141023
168.2	-0.000781567	-0.00160587	-0.00264954	-0.00166801	-0.00148393	0.000414453	-0.00117664	0.000916713	-0.000507113	-0.000616273	-0.000762967	-0.000965253	0.00203071	-0.00169171	-0.00142901	-0.00124733	-0.00159229	-0.000674713	-0.00130634	0.000401727	-0.0003575	-0.00153879	-0.00209481	-0.00293519	0.00065254	0.00172547	-0.00207765	-0.000550107	-0.00286195	0.00113513	0.00122945	0.000926227
168.4	-0.00112457	-0.00174187	-0.00152354	-0.00105901	-0.000564927	0.000152453	-0.00201164	0.000653713	-0.000395113	-0.000159273	-0.00185497	-0.000975253	0.00204171	-0.00183971	-0.00165901	-0.00269933	-0.000730293	-0.000703713	-0.00036734	0.000427727	-0.0011695	-0.00117879	-0.00141781	-0.00265119	0.00107954	0.00250947	-0.00132965	0.000446893	-0.00395645	0.00101313	0.00140545	0.00116523
168.6	-0.00213257	-0.00288587	-0.00164954	-0.00161401	-0.000548927	9.15e-05	0.00012336	0.000490713	-0.000943113	-0.000904273	-0.00177097	-0.00164725	0.00239371	-0.00199771	-0.00178701	-0.00208133	-0.000894293	-0.00102371	0.00038366	0.00100273	-0.0024385	-0.00143379	-0.00218381	-0.00199719	0.00035054	0.00219947	-0.00161965	0.000646893	-0.00452795	0.000795127	0.00207645	0.000264227
168.8	-0.00226657	-0.00383087	-0.00169254	-0.000713013	-0.000533927	-0.000390547	0.00067936	0.000276713	-0.000593113	-0.00187827	-0.00153997	-0.00124725	0.00156771	-0.00195471	-0.00140301	-0.00134833	-0.00221829	-0.000510713	8.266e-05	0.00270773	-0.0031195	-0.00207379	-0.00267881	-0.00212219	0.00049754	0.00242447	-0.00201165	0.00149389	-0.00549855	-0.000839873	0.00296945	-0.000267773
169	-0.00266057	-0.00296287	-0.00184054	-0.000432013	0.000181073	-0.000408547	0.00134136	-0.000460287	-0.00135311	-0.00231127	-0.00224297	-0.00112225	0.00250571	-0.00171571	-0.00103401	-0.000600327	-0.00172629	-0.000631713	0.00136866	0.00273173	-0.0033815	-0.00233479	-0.00229881	-0.00266119	0.00158354	0.00134447	-0.000391647	0.00132489	-0.00534135	5.91e-05	0.00285745	-0.000379773
169.2	-0.00300357	-0.00297287	-0.00191654	0.000476987	-0.000976927	0.00116945	0.00219036	-0.00101229	-0.00183011	-0.00275127	-0.00201897	-4.33e-05	0.00175571	-0.000805713	-0.000884007	-0.000308327	-0.00126129	-0.000336713	0.00119766	0.00316873	-0.0038105	-0.00221879	-0.00245081	-0.00232519	0.00118354	0.00158547	-0.000152647	0.00140689	-0.00536375	-0.000995873	0.00256945	-0.000419773
169.4	-0.00219857	-0.00230587	-0.00215254	0.000151987	-0.000676927	0.00233545	0.00281736	-0.00153529	-0.00152511	-0.00235027	-0.00126497	0.000280747	0.00109771	-0.00122271	-0.000456007	0.000798673	-0.00162829	-0.000696713	-5.934e-05	0.00294873	-0.0033525	-0.00268879	-0.00251481	-0.00242119	0.00050354	0.00154947	2.24e-05	0.00111589	-0.00507375	-0.00151187	0.00251645	-0.000677773
169.6	-0.00120957	-0.00130587	-0.00283654	-8.7e-05	-0.000609927	0.00218845	0.00140936	-0.000226287	-0.000768113	-0.00138927	-0.00135197	5.57e-05	0.00146771	-0.000326713	0.000289993	0.000642673	-0.00101229	-0.000826713	0.00057466	0.00254073	-0.0034135	-0.00224979	-0.00208481	-0.00228619	0.00063654	0.000867473	0.00125535	0.00200889	-0.00458435	-0.000325873	0.00183145	0.000983227
169.8	-0.000944567	-0.000204867	-0.00229854	-2.2e-05	-0.000981927	0.00201245	0.00157236	-0.000209287	-0.00106211	-0.00139427	-0.00122797	-9.83e-05	0.00256071	0.00125529	0.000448993	-0.000691327	-0.000789293	-0.00101671	0.00123066	0.00152673	-0.0019555	-0.00256079	-0.00215481	-0.00131219	0.00062554	2.47e-06	0.00194335	0.00115989	-0.00407325	0.000405127	0.00141945	0.000908227
170	-0.000209567	-0.000567867	-0.00258054	0.000261987	-0.00102493	0.00195645	0.00142836	-0.000143287	-0.00140911	-0.00174327	-0.000543967	0.000573747	0.00189971	0.000963287	-0.000385007	-0.000840327	0.000356707	-0.00172571	0.00056666	0.000728727	-0.0026775	-0.00260679	-0.00229181	-0.00154419	-0.00058046	0.000950473	0.00106235	0.000440893	-0.00360855	0.000842127	0.00104145	0.000324227
170.2	9.43e-06	-0.000495867	-0.00361654	-0.000455013	0.000188073	0.00199045	0.00069436	-0.000290287	-0.000882113	-0.00138727	-0.000199967	-0.000130253	0.00280371	0.000284287	-0.000551007	-0.00116733	0.000181707	-0.00136171	-0.00011934	0.000676727	-0.0015745	-0.00221579	-0.000976813	-0.00249919	-0.00013146	0.000273473	0.00152935	0.00105489	-0.00316805	0.00147713	0.00106745	0.000443227
170.4	-0.000287567	-0.00133887	-0.00302254	-0.00156601	-1.69e-05	0.00155045	0.00110236	0.000313713	-0.000717113	-0.000935273	-0.000315967	-7.33e-05	0.00402771	0.000891287	-0.000435007	-0.00113233	0.000904707	-0.000947713	1.366e-05	0.000774727	-0.0014015	-0.00264179	-0.00121781	-0.00215819	-0.00066846	0.00125347	0.00207435	0.000739893	-0.00224345	0.00183213	0.00140445	0.000281227
170.6	-0.000634567	-0.000603867	-0.00208954	-0.000293013	-2.69e-05	0.00223045	0.00128336	-0.000856287	-0.00121611	-0.000990273	-0.000174967	0.000974747	0.00357071	0.00139329	-0.00102801	-0.00120433	0.000639707	-0.000981713	-0.00035334	0.00102473	-0.0001915	-0.00340979	-0.00242481	-0.00277619	-0.00066546	0.00268147	0.00113935	0.000394893	-0.00287875	0.00123513	0.00250245	0.000126227
170.8	-0.00128157	-0.000928867	-0.00191654	-0.000284013	0.000372073	0.00226245	0.00098136	8.71e-06	-0.000590113	-0.00148827	-2.9e-05	0.000160747	0.00308671	-0.000224713	-0.000533007	-0.000447327	0.00127071	-0.00171771	-0.00091134	0.00169673	-0.0002675	-0.00390079	-0.00192181	-0.00394519	0.00038454	0.00332447	0.000908353	0.00112689	-0.00298495	0.00107313	0.00250645	0.000347227
171	-0.00189757	-0.00163387	-0.00185954	-0.00115201	-0.000369927	0.00315245	0.00072336	0.000773713	-0.000517113	-0.00104327	-0.000111967	-0.00113925	0.00288471	-8.67e-05	-0.000314007	5.07e-05	-0.000884293	-0.00117771	-0.00096434	0.00209773	-8.55e-05	-0.00393679	-0.00153881	-0.00422219	-3.546e-05	0.00270547	0.00137835	0.00103489	-0.00397455	0.00171313	0.00305645	0.000106227
171.2	-0.00223257	-0.000307867	-0.00056154	-0.00108001	-0.000903927	0.00241045	0.00155536	0.00178471	-1.21e-05	-0.000646273	-0.000966967	-0.000543253	0.00195271	-0.00116571	0.000288993	9.37e-05	-0.000877293	-0.00111271	5.866e-05	0.00350273	-0.0003875	-0.00497179	-0.00281381	-0.00500019	5.854e-05	0.00383247	0.00140435	0.000250893	-0.00446315	0.00167813	0.00312645	-0.000816773
171.4	-0.00162357	9.71e-05	-2.354e-05	0.000350987	-0.000109927	0.00254345	0.00103636	0.00117571	0.000484887	-0.00194427	6.3e-05	-0.00128825	0.000829713	-0.000904713	0.000382993	0.000544673	-0.00190629	-0.000479713	0.00060266	0.00263773	-0.0012375	-0.00481179	-0.00338681	-0.00581919	0.00119654	0.00305847	0.000692353	0.000494893	-0.00552355	0.00146113	0.00249745	-0.000683773
171.6	-0.00125657	-9.99e-05	-0.00073054	0.00123199	-0.000138927	0.00258045	0.00217636	0.000674713	0.000924887	-0.00257227	-0.000815967	-0.00152925	0.000683713	-0.00197071	0.000716993	0.000688673	-0.000602293	0.000112287	-0.00018534	0.00145573	-0.0020645	-0.00441979	-0.00314281	-0.00580119	0.00120454	0.00283447	0.00120835	0.000575893	-0.00484635	0.000182127	0.00176945	-0.00195377
171.8	-0.000842567	0.000292133	-0.00086354	0.000945987	-0.000315927	0.00140545	0.00216636	7.57e-05	0.000935887	-0.00104527	-0.00118797	-0.00166225	0.00107171	-0.00200671	0.000584993	0.00154967	-0.000760293	0.00105629	0.00017466	0.00188573	-0.0023435	-0.00364279	-0.00404781	-0.00620919	0.00114454	0.00266547	0.00112935	0.000198893	-0.00496155	0.000580127	0.00141545	-0.00119777
172	-0.00120757	0.000114133	-0.00039154	0.00233499	-7.99e-05	0.000617453	0.00261236	-0.00114029	0.00100289	-0.00103027	-0.00124697	-0.00129625	0.00191671	-0.00249571	0.00118699	0.00119967	-0.000198293	0.000773287	0.00020066	0.00153873	-0.0021755	-0.00438479	-0.00426681	-0.00671119	0.00191854	0.00276847	4.94e-05	0.00147289	-0.00475745	-1.19e-05	0.00175245	-0.00142277
172.2	-2.16e-05	-0.000379867	-0.00127354	0.00222599	-0.000630927	0.000902453	0.00263036	-0.00222029	0.000313887	-0.00168327	-0.00165997	-0.00244125	0.00263571	-0.00169771	0.00167799	0.00206367	0.000640707	0.000335287	-0.00094634	0.000516727	-0.0013305	-0.00333979	-0.00457581	-0.00581919	0.00136754	0.00146247	0.000510353	0.00109489	-0.00548065	-0.000806873	0.00195445	0.000899227
172.4	-0.000561567	-0.00111887	-0.00111754	0.00163999	-0.00145093	0.000463453	0.00295936	-0.00193029	-0.000404113	-0.00165227	-0.00121397	-0.00145525	0.00293171	-0.00240471	0.00123799	0.00133767	0.00150871	0.000310287	-0.00081334	0.00169573	-0.0011225	-0.00492379	-0.00378981	-0.00573119	0.00088554	0.00128047	0.000548353	0.00203689	-0.00490495	-0.000314873	0.00253045	0.000923227
172.6	-0.00111357	-0.000416867	-0.00074254	0.000209987	-0.00105593	0.000380453	0.00145936	-0.000901287	-0.00123211	-0.00111127	-0.000741967	-0.00237225	0.00340771	-0.00322071	0.00109799	0.00103367	0.000539707	9.29e-06	-0.00016734	0.00296973	-0.0014765	-0.00514979	-0.00400281	-0.00476819	0.00068754	0.00131447	0.000111353	0.00200489	-0.00516035	0.000215127	0.00301645	0.00264423
172.8	-0.00107357	-0.000808867	-0.00056254	0.000719987	-0.00152593	0.00168745	0.00147236	-0.00104429	-0.000984113	-0.00186527	-0.000543967	-0.000779253	0.00319271	-0.00279671	0.000342993	-9.73e-05	0.000618707	-1.71e-06	-3.934e-05	0.00279573	-0.0010765	-0.00537679	-0.00419481	-0.00381019	-0.00025146	0.00116947	0.000384353	0.00151489	-0.00533245	-0.000621873	0.00361945	0.00201323
173	-0.000289567	-0.000383867	7.46e-06	8.99e-06	-0.00253693	0.00163245	0.00108636	0.000332713	-0.00129411	-0.00166627	0.000786033	-0.000701253	0.00321371	-0.00269871	0.000686993	-0.000114327	0.00186371	-8.87e-05	-9.234e-05	0.00297773	-0.0015885	-0.00542179	-0.00535881	-0.00309719	-0.00049546	0.00222047	0.00117135	0.000910893	-0.00658065	-0.00127287	0.00297145	0.00289223
173.2	-0.00151057	-0.00189587	0.00026846	-0.000110013	-0.00226693	0.00171545	-1.364e-05	-0.000385287	-0.000260113	-0.00137627	0.00171703	0.000272747	0.00311371	-0.00228971	-0.000411007	-0.00116133	0.00194571	-0.000590713	0.00148166	0.00325373	-0.0030085	-0.00613179	-0.00519881	-0.00298319	0.00051754	0.00250647	0.000268353	0.00166689	-0.00597915	2.41e-05	0.00242045	0.00202023
173.4	-0.00147257	-0.00191087	-0.00014454	0.000256987	-0.00156793	0.00195545	-0.00012364	-0.000120287	2.79e-05	-0.00107127	0.00108203	7.47e-05	0.00364471	-0.00244171	-8.5e-05	-0.000353327	0.00152471	-0.00117871	0.00188566	0.00332573	-0.0023775	-0.00495579	-0.00581781	-0.00299319	0.00040254	0.00246547	7.74e-05	0.00106889	-0.00622635	-0.000771873	0.00268245	0.00235123
173.6	-0.00138457	-0.00334887	0.00105446	0.000839987	-0.00149593	0.00253445	9.936e-05	0.000294713	-0.000257113	-0.00110127	0.00130003	0.000335747	0.00391471	-0.00224571	-0.000119007	0.000333673	0.00196471	-0.000561713	0.00206666	0.00250573	-0.0021835	-0.00469879	-0.00533881	-0.00353319	0.00123254	0.00176547	0.000595353	0.00185789	-0.00607965	-0.000383873	0.00193245	0.00138223
173.8	-0.00205357	-0.00234087	7.046e-05	0.000281987	-0.000815927	0.00354545	0.00028736	0.000949713	-0.00100811	-0.000216273	0.00101003	-0.000609253	0.00490871	-0.00191171	5.4e-05	0.000359673	0.00128771	-0.000733713	0.00204666	0.00185673	-0.0022195	-0.00436779	-0.00526581	-0.00409619	0.00148654	0.00141647	0.00118535	0.00173589	-0.00599665	-0.000436873	0.00175445	0.00246623
174	-0.00257857	-0.00150287	-0.00077854	-1.9e-05	0.000436073	0.00307345	0.00049636	0.000516713	-0.00100911	-0.000925273	-0.00120097	-0.000165253	0.00481271	-0.00190171	-0.000762007	0.000365673	0.000787707	-0.000939713	0.00219266	0.00241173	-0.0018025	-0.00413179	-0.00373081	-0.00398119	0.00113854	0.00162447	0.00144135	0.00264589	-0.00512305	7.31e-05	0.00120645	0.00316023
174.2	-0.00192857	1.61e-05	5.46e-06	0.000199987	0.000544073	0.00410745	0.00048936	0.00213271	-0.00128511	-0.000780273	-0.000243967	-0.000319253	0.00451771	-0.00200771	0.000397993	0.000773673	0.00136571	-0.000298713	0.00070466	0.00220273	-0.0014265	-0.00453879	-0.00375181	-0.00397319	0.00109354	0.00232547	0.00128435	0.00220189	-0.00543675	-0.000677873	0.00220345	0.00307423
174.4	-0.00191057	0.000754133	-0.00020354	0.000180987	0.000131073	0.00440045	-0.00014064	0.00170371	-0.00158311	-0.000326273	-0.000438967	-0.00145025	0.00470271	-0.00193571	0.000586993	0.000199673	0.00196071	0.000690287	-0.00016534	0.00173173	-0.0009995	-0.00464279	-0.00297881	-0.00353219	0.00106554	0.00240947	0.00172335	0.00174589	-0.00534855	-0.000507873	0.00253745	0.00313823
174.6	-0.00170657	0.00129713	-0.00138854	0.000194987	0.000784073	0.00396345	-3.964e-05	0.00176971	-0.00136911	-0.000405273	-0.00105197	-0.000467253	0.00452071	-0.00149071	0.000800993	0.000345673	0.00164171	0.000144287	-0.00016834	0.00271473	-0.0013905	-0.00535879	-0.00339381	-0.00396519	0.00159554	0.00281347	0.00117235	0.00121189	-0.00547725	2.13e-06	0.00317145	0.00390823
174.8	-0.000606567	0.000601133	-0.00045554	0.000221987	0.00100907	0.00337145	-0.00045164	0.00160171	-0.000830113	-0.000983273	-0.00130397	-0.000116253	0.00327371	-0.00213471	0.00103999	0.000433673	0.00212971	0.000191287	-0.00038034	0.00311773	-0.0010385	-0.00558779	-0.00304481	-0.00387019	0.00086754	0.00363647	0.000629353	0.00197189	-0.00537555	0.00151613	0.00306445	0.00291623
175	0.000611433	0.000941133	-0.00084054	0.000890987	0.00127707	0.00338145	1.736e-05	0.00157671	-0.00117211	-0.000373273	0.000366033	-0.00111525	0.00344571	-0.00155671	0.00186899	0.000389673	0.00169971	1.93e-05	0.00098266	0.00298773	-0.0010825	-0.00458079	-0.00367281	-0.00337819	0.00140554	0.00239547	8.04e-05	0.00173489	-0.00495625	0.00132813	0.00446545	0.00210923
175.2	-0.000404567	0.000758133	-0.00104654	0.00116099	0.00203007	0.00222645	0.00068036	0.000186713	-0.00102611	-0.000326273	-0.00141797	-0.000989253	0.00412471	-0.00100671	0.00155599	0.000359673	0.000580707	-0.000346713	0.00125466	0.00297473	-0.0012725	-0.00398879	-0.00337781	-0.00365819	0.00114054	0.00246147	-1.76e-05	0.00191289	-0.00414965	0.000610127	0.00514345	0.00270223
175.4	-0.000878567	0.000371133	-0.00074854	0.00170599	0.00186507	0.00196245	0.00097936	0.000722713	-0.00101611	-0.00189027	-0.00149897	-0.000265253	0.00448671	-0.000554713	0.000573993	0.000727673	4.37e-05	-0.000997713	0.00255266	0.00318673	-0.0019065	-0.00375379	-0.00362381	-0.00397919	0.00230654	0.00213947	-0.000281647	0.00204789	-0.00450905	0.000950127	0.00423345	0.00306423
175.6	-0.000334567	0.000839133	-0.00034354	0.00228799	0.00212307	0.00209645	0.00128436	0.000338713	-0.00103011	-0.000682273	-0.00105397	-0.000338253	0.00472671	-0.00113571	-0.000427007	0.000887673	0.000636707	-0.000331713	0.00267466	0.00282773	-0.0010215	-0.00330379	-0.00342981	-0.00331919	0.00151054	0.00126347	-0.000455647	0.00184689	-0.00475085	-0.000641873	0.00500845	0.00301123
175.8	-0.000733567	0.000916133	-0.00051654	0.00278699	0.00219907	0.00137445	0.00092336	0.000431713	-0.00132811	-0.00134527	-0.000484967	-0.000563253	0.00395871	-0.00109071	0.000191993	0.00156067	0.000619707	-4.97e-05	0.00323966	0.00242473	-0.0015505	-0.00370679	-0.00286981	-0.00317119	0.00203354	0.00133847	2.24e-05	0.00161489	-0.00531005	-0.00221387	0.00542145	0.00303723
176	-0.00137357	0.000450133	-8.854e-05	0.00228199	0.00138607	0.00231245	0.00041536	0.000441713	-0.000611113	-0.00177727	-0.000906967	-0.000374253	0.00393571	-0.00140171	0.000123993	0.00235267	0.00141671	0.000336287	0.00244366	0.00242373	-0.0009715	-0.00398979	-0.00303181	-0.00296119	0.00242754	0.00187347	2.14e-05	0.00135589	-0.00441315	-0.00119787	0.00561845	0.00310123
176.2	-0.000482567	9.41e-05	-0.00025054	0.00227599	0.00125507	0.00313545	0.00041236	0.000318713	-0.00140911	-0.00189327	-0.000372967	0.00116975	0.00381171	-0.00262371	0.00128999	0.00303567	0.00136771	0.000579287	0.00367666	0.00242273	-0.0005485	-0.00388079	-0.00411181	-0.00195619	0.00288354	0.00221247	0.00114235	0.00172989	-0.00463725	-0.000698873	0.00433945	0.00263723
176.4	4.44e-05	0.000328133	-0.00072554	0.00205999	0.00194607	0.00298045	0.00078336	0.00129771	-0.00194311	-0.000755273	-0.000643967	0.000852747	0.00253871	-0.00336571	0.00243499	0.00215367	0.00116271	0.000964287	0.00345466	0.00279473	-0.0003195	-0.00367479	-0.00466981	-0.00209719	0.00231954	0.00238747	0.00118735	0.00266589	-0.00424985	-0.000590873	0.00488345	0.00300323
176.6	-0.000844567	-0.000544867	-5.4e-07	0.00161599	0.000125073	0.00341645	0.00099736	0.00197771	-0.00148011	-0.00143127	-0.000625967	-0.000133253	0.00193671	-0.00234271	0.00326099	0.00217967	0.000460707	0.00116229	0.00372366	0.00249873	-0.0003735	-0.00332079	-0.00370381	-0.00238619	0.00246654	0.00345547	0.00196235	0.00364089	-0.00408915	0.000973127	0.00480745	0.00207823
176.8	-0.000500567	-0.000730867	0.00011546	0.00136599	-3.99e-05	0.00456445	0.00225536	0.00132971	-0.000899113	-0.000392273	-0.000845967	-0.000594253	0.00242471	-0.00202471	0.00245599	0.00152467	-0.000230293	0.00119929	0.00369166	0.00346373	-0.0002405	-0.00301779	-0.00451581	-0.00199319	0.00296354	0.00352647	0.00125535	0.00404289	-0.00335565	0.00170413	0.00503245	0.00242623
177	-0.00108657	-0.000547867	-0.00044954	0.00212199	0.00118707	0.00438145	0.00285336	0.00230071	-0.00128411	-0.000349273	-0.000879967	4.97e-05	0.00369071	-0.00266571	0.00246299	0.000745673	-0.000389293	0.000843287	0.00359966	0.00326973	1.35e-05	-0.00308679	-0.00480281	-0.00259819	0.00274054	0.00390447	0.00134035	0.00387389	-0.00479775	0.000514127	0.00437245	0.00255023
177.2	-0.00104657	-0.000201867	-0.00046254	0.00263099	0.00121507	0.00349545	0.00308036	0.00287471	-0.000445113	-0.00153027	-0.000178967	-0.00114325	0.00329271	-0.00185571	0.00138599	0.000330673	-0.000731293	0.000896287	0.00321066	0.00381773	-5.45e-05	-0.00324879	-0.00408481	-0.00402419	0.00229954	0.00302247	0.000990353	0.00424089	-0.00617905	0.00193613	0.00467745	0.00234123
177.4	-0.00104657	-0.000456867	0.00010746	0.00190499	0.000175073	0.00407345	0.00221536	0.00141071	-0.000350113	-0.00215827	0.000144033	-8.25e-06	0.00431771	-0.00134871	0.000724993	0.000781673	-0.000302293	0.000570287	0.00262366	0.00314973	0.0006555	-0.00294679	-0.00342181	-0.00475419	0.00183954	0.00364047	0.00104635	0.00372289	-0.00621225	0.000790127	0.00481545	0.00228123
177.6	-0.000969567	0.000342133	-0.00144854	0.00235299	0.00144307	0.00352445	0.00238636	0.000984713	-0.000390113	-0.00231927	0.000475033	0.000766747	0.00425171	-0.00148771	0.000870993	0.000194673	7.47e-05	-0.000832713	0.00231266	0.00418073	0.0004585	-0.00267479	-0.00479281	-0.00440219	0.00226154	0.00422947	-3.36e-05	0.00284689	-0.00704985	-0.000342873	0.00396045	0.00336223
177.8	-0.00226357	0.00129213	-0.00216154	0.00273099	0.00106707	0.00356945	0.00164136	0.00161471	-0.00117811	-0.00264427	-3.5e-05	0.00141475	0.00433071	-0.00222071	0.000920993	0.000814673	0.000352707	-0.00143271	0.00222166	0.00386173	-0.0002885	-0.00277279	-0.00408781	-0.00517019	0.00228254	0.00313847	0.00191835	0.00252689	-0.00662035	-0.000237873	0.00314545	0.00386523
178	-0.00106357	0.00140713	-0.00140654	0.00239299	0.000533073	0.00303545	0.00128836	0.00167571	-0.000339113	-0.00209227	0.000185033	0.00120975	0.00236471	-0.00139771	0.000409993	0.000772673	0.000624707	-0.000922713	0.00135866	0.00409273	-0.0003775	-0.00297779	-0.00364481	-0.00541819	0.00268154	0.00300347	0.00169735	0.00218489	-0.00684085	0.000663127	0.00461445	0.00514023
178.2	-0.00108257	0.00125113	-0.00083854	0.00156299	2.11e-05	0.00326845	0.00177936	0.00158571	-0.00114311	-0.00143227	-0.000409967	0.00159575	0.00253671	-0.00114471	7.5e-05	0.000759673	0.00140571	-0.00116971	0.00203366	0.00357473	-0.0007145	-0.00326879	-0.00386981	-0.00484319	0.00338754	0.00425547	0.00158435	0.00203989	-0.00618545	-0.000484873	0.00400245	0.00554623
178.4	-0.000504567	0.00153413	-0.00115054	0.00197099	0.000378073	0.00272045	0.00279736	0.00232871	-0.000726113	-0.00129027	-0.000932967	0.000623747	0.00196871	-0.000745713	9.6e-05	0.000141673	0.00151871	-0.00173271	0.00240366	0.00409873	-0.0012195	-0.00342379	-0.00483681	-0.00364219	0.00341754	0.00404947	0.00184035	0.00232189	-0.00628915	-0.000535873	0.00412445	0.00511123
178.6	-0.000802567	0.000629133	-0.00093254	0.00172999	-0.000483927	0.00304545	0.00246036	0.00214371	-0.00108611	-0.00144927	-0.000868967	0.000469747	0.00268071	-0.000716713	-0.000399007	1.57e-05	0.00205471	-0.000856713	0.00215066	0.00432973	-0.0018855	-0.00464379	-0.00459581	-0.00502619	0.00370354	0.00367347	0.00278035	0.00251789	-0.00490065	0.000242127	0.00487345	0.00523623
178.8	0.000297433	0.000361133	-0.00052054	0.00180699	0.000445073	0.00238845	0.00269736	0.00177871	-0.000690113	-0.00220027	-0.000197967	0.000742747	0.00280171	-0.000414713	0.000545993	-1.13e-05	0.00209271	-0.000100713	0.00294966	0.00423473	-0.0009685	-0.00471679	-0.00480381	-0.00420519	0.00352354	0.00568247	0.00115435	0.00294689	-0.00610075	0.000132127	0.00616245	0.00477423
179	-0.000729567	0.000424133	-0.00036554	0.00173499	0.000407073	0.00308745	0.00220136	0.00139371	-0.000597113	-0.00232227	-0.000297967	0.000671747	0.00353671	0.000408287	-7.6e-05	0.000226673	0.00109771	0.000148287	0.00353966	0.00410373	-0.0018065	-0.00476679	-0.00588781	-0.00462119	0.00295954	0.00612547	0.00203235	0.00297489	-0.00547025	-0.000615873	0.00440445	0.00360323
179.2	-6.66e-05	0.000413133	-0.00094354	0.00270999	0.000636073	0.00328045	0.00131736	0.00132271	-0.000100113	-0.00242927	-0.000108967	0.000618747	0.00378671	-8.37e-05	-0.000265007	-0.000574327	0.000945707	0.000573287	0.00265866	0.00432073	-0.0017895	-0.00427879	-0.00586981	-0.00464019	0.00294354	0.00527147	0.00179535	0.00351489	-0.00565625	-0.000833873	0.00565545	0.00349723
179.4	-0.000930567	-0.000738867	-0.00100754	0.00293199	0.000829073	0.00351745	0.00195836	0.00117571	-0.000759113	-0.00182827	0.000570033	0.000965747	0.00475971	-0.000629713	-0.000106007	-0.000167327	0.00112571	0.000910287	0.00297866	0.00398473	-0.0010135	-0.00447879	-0.00587481	-0.00464219	0.00264754	0.00550947	0.00118735	0.00289089	-0.00665375	-0.000118873	0.00588845	0.00404223
179.6	-0.000750567	0.000745133	-0.00055854	0.00270699	0.00217507	0.00367245	0.00178436	0.000757713	-0.000380113	-0.00194527	-0.000293967	0.000838747	0.00498271	7.23e-05	-0.000158007	0.00156967	0.000909707	0.000815287	0.00297266	0.00307173	-0.0005075	-0.00382579	-0.00619681	-0.00359619	0.00210054	0.00521847	0.00145235	0.00310689	-0.00785275	0.000318127	0.00585045	0.00400023
179.8	-0.000434567	-0.000200867	0.00029946	0.00216299	0.00201107	0.00425545	0.00160036	0.00140771	0.000309887	-0.00144427	-0.00109497	-0.000154253	0.00518471	0.000498287	-0.00117801	0.00115767	0.000816707	0.000207287	0.00230766	0.00280473	-0.0002095	-0.00379079	-0.00699181	-0.00477719	0.00204354	0.00536847	0.00198735	0.00302489	-0.00695065	-0.000102873	0.00470945	0.00415523
180	0.0658884	0.0995591	0.0784455	0.123966	0.117298	0.0970455	0.100026	0.0943937	0.0944019	0.0714807	0.102262	0.105395	0.125528	0.0885773	0.081145	0.106727	0.100529	0.0819003	0.107581	0.103772	0.107117	0.0860292	0.0721202	0.0969728	0.116048	0.0927635	0.0548794	0.0802059	0.077026	0.0682091	0.0705205	0.0975072
180.2	0.0587174	0.178167	0.114144	0.163544	0.158622	0.0968285	0.0959694	0.0904927	0.0830609	0.170976	0.116167	0.109062	0.207545	0.0853913	0.097065	0.101671	0.0908207	0.103389	0.273238	0.151927	0.166562	0.171203	0.0990362	0.0921448	0.104469	0.0637735	0.0313794	0.0741849	0.065394	0.0533251	0.0581395	0.0874362
180.4	0.0563964	0.295797	0.181159	0.22668	0.24871	0.116282	0.0951254	0.0946067	0.0796279	0.345512	0.16088	0.150189	0.252349	0.0868023	0.128368	0.108813	0.0880377	0.155803	0.528392	0.35574	0.227701	0.282395	0.140426	0.0914098	0.101102	0.0404985	0.0261644	0.0613019	0.062042	0.0494021	0.0609045	0.0857172
180.6	0.0550284	0.415381	0.299369	0.298841	0.333996	0.14671	0.107399	0.0991397	0.0806449	0.426355	0.229692	0.211476	0.283406	0.0946823	0.150161	0.118312	0.0872847	0.201095	0.657073	0.49985	0.262601	0.350934	0.179686	0.0918458	0.0984785	0.0313225	0.0198924	0.0573029	0.054063	0.0477121	0.0529455	0.0779992
180.8	0.0556894	0.517998	0.412331	0.362049	0.401083	0.19087	0.112607	0.102244	0.0768079	0.47111	0.293863	0.256262	0.301	0.0918733	0.172363	0.126353	0.0857827	0.238764	0.734644	0.577646	0.284807	0.40773	0.209719	0.0893128	0.0909305	0.0300285	0.0174954	0.0533069	0.055072	0.0450771	0.0522555	0.0749302
181	0.0542804	0.60292	0.483051	0.416148	0.463467	0.211008	0.118353	0.103921	0.0733529	0.552821	0.339322	0.288873	0.338009	0.0941323	0.191707	0.131869	0.0829907	0.274817	0.856524	0.673546	0.321111	0.474466	0.238799	0.0891598	0.0876535	0.0163775	0.00967335	0.0474009	0.050156	0.0407111	0.0483845	0.0713422
181.2	0.0541154	0.683475	0.573646	0.471075	0.525153	0.245611	0.128035	0.107783	0.0731109	0.600959	0.391363	0.325785	0.35286	0.0971163	0.208346	0.140677	0.0825587	0.311323	0.930224	0.759269	0.340948	0.522607	0.268953	0.0897118	0.0873425	0.0110895	0.00859035	0.0427649	0.046867	0.0403451	0.0472095	0.0695632
181.4	0.0547264	0.748102	0.64978	0.516153	0.574131	0.277492	0.138636	0.11054	0.0728309	0.616057	0.435721	0.355599	0.363361	0.0996133	0.220235	0.146787	0.0824977	0.339494	0.960894	0.803709	0.352911	0.552826	0.293461	0.0899518	0.0857955	0.00915647	0.00751635	0.0413299	0.044082	0.0394511	0.0440105	0.0671502
181.6	0.0548584	0.787255	0.695816	0.552018	0.605407	0.303161	0.146302	0.112448	0.0723279	0.624274	0.468792	0.373953	0.370897	0.100783	0.229569	0.152768	0.0827337	0.365322	0.982044	0.831759	0.362828	0.577666	0.311234	0.0910578	0.0841585	0.00783447	0.00717935	0.0379939	0.042577	0.0384751	0.0436735	0.0663442
181.8	0.0539294	0.818214	0.732556	0.577792	0.631741	0.322559	0.156991	0.115117	0.0718929	0.634301	0.490593	0.386113	0.377319	0.102995	0.234871	0.156523	0.0822347	0.385538	1.00055	0.853709	0.371001	0.595588	0.32672	0.0919358	0.0821105	0.00531247	0.00657435	0.0352759	0.038565	0.0385841	0.0423385	0.0653182
182	0.0538004	0.842424	0.757572	0.600541	0.654351	0.341974	0.165157	0.118571	0.0723729	0.641971	0.509121	0.394895	0.384213	0.103369	0.240092	0.159602	0.0820937	0.405816	1.01483	0.870329	0.379024	0.61368	0.340825	0.0923148	0.0805015	0.00325247	0.00665835	0.0350539	0.036209	0.0376601	0.0419635	0.0636382
182.2	0.0539074	0.861034	0.77939	0.616667	0.671017	0.35729	0.173455	0.121033	0.0729059	0.649031	0.523495	0.40374	0.388748	0.104902	0.244863	0.163266	0.0816627	0.426345	1.02994	0.886319	0.386759	0.626285	0.353544	0.0933488	0.0786845	0.00314347	0.00552835	0.0334799	0.034375	0.0382761	0.0407565	0.0613492
182.4	0.0539634	0.877234	0.796541	0.63335	0.685009	0.37117	0.181088	0.12439	0.0720589	0.653796	0.536827	0.409614	0.393102	0.104981	0.248732	0.166744	0.0808557	0.445511	1.04003	0.898549	0.392531	0.638462	0.3635	0.0948568	0.0770695	0.00246847	0.00449535	0.0316679	0.03397	0.0381221	0.0404735	0.0581012
182.6	0.0538984	0.892724	0.812991	0.645899	0.698536	0.382194	0.188079	0.128096	0.0713099	0.659839	0.548033	0.416069	0.397115	0.104776	0.252226	0.169333	0.0798457	0.46222	1.04912	0.908529	0.3979	0.651859	0.373616	0.0945448	0.0762695	0.00248547	0.00297535	0.0311719	0.032588	0.0383031	0.0399905	0.0562562
182.8	0.0546944	0.905434	0.825781	0.655143	0.710182	0.390937	0.192865	0.131326	0.0717819	0.663405	0.556068	0.420522	0.401135	0.104899	0.256962	0.173191	0.0797137	0.479647	1.05924	0.918509	0.403589	0.663392	0.384112	0.0950028	0.0780595	0.00215347	0.00273535	0.0305899	0.031255	0.0369941	0.0398895	0.0541882
183	0.0552934	0.916974	0.836601	0.665616	0.719897	0.39861	0.196838	0.132498	0.0715449	0.667397	0.563722	0.424086	0.404522	0.105435	0.260241	0.176357	0.0792957	0.494363	1.06813	0.928329	0.408374	0.672311	0.394038	0.0954438	0.0772755	0.00205847	0.00209735	0.0284819	0.029978	0.0366621	0.0391975	0.0529552
183.2	0.0551774	0.929284	0.847791	0.674435	0.730591	0.405006	0.200147	0.135035	0.0716429	0.671438	0.571396	0.427345	0.407476	0.104328	0.263994	0.17691	0.0797847	0.508098	1.07537	0.934809	0.412384	0.682425	0.402457	0.0955628	0.0755445	0.00179147	0.00124335	0.0270139	0.029086	0.0357091	0.0401925	0.0519232
183.4	0.0556264	0.938694	0.858491	0.681434	0.738162	0.411055	0.205444	0.136211	0.0727509	0.675407	0.57653	0.429906	0.411282	0.105549	0.266778	0.179619	0.0798127	0.52434	1.08371	0.942639	0.417123	0.690163	0.411106	0.0955728	0.0756285	0.00174747	0.000583353	0.0256249	0.026574	0.0359601	0.0396445	0.0517672
183.6	0.0552004	0.948104	0.866931	0.687759	0.746636	0.415194	0.209235	0.138093	0.0740239	0.67759	0.581297	0.43108	0.412839	0.106085	0.270446	0.181618	0.0803577	0.538838	1.09157	0.949859	0.421204	0.697777	0.419658	0.0966708	0.0737995	0.000575473	0.00112735	0.0249179	0.026078	0.0367681	0.0396335	0.0509992
183.8	0.0543814	0.958154	0.876811	0.695385	0.754088	0.419454	0.212789	0.137989	0.0741729	0.680748	0.586071	0.434854	0.414862	0.105925	0.272243	0.181838	0.0784457	0.551294	1.09739	0.955339	0.424374	0.703305	0.427353	0.0982248	0.0732215	0.000159473	0.000137353	0.0244539	0.026523	0.0374971	0.0392075	0.0509732
184	0.0532384	0.965194	0.884471	0.702601	0.759838	0.423559	0.217124	0.140665	0.0736759	0.684182	0.589811	0.439635	0.41557	0.106786	0.27502	0.182825	0.0774537	0.565587	1.10265	0.959879	0.428287	0.709176	0.434206	0.0994578	0.0728485	-0.000329527	-0.000523647	0.0240019	0.025805	0.0378831	0.0396055	0.0495842
184.2	0.0543494	0.973714	0.893591	0.707906	0.764996	0.427717	0.221383	0.140498	0.0728739	0.686528	0.594195	0.441733	0.417008	0.10855	0.277848	0.184729	0.0769117	0.578452	1.10919	0.965679	0.430121	0.714688	0.440499	0.1012	0.0735815	-0.000564527	0.000318353	0.0231659	0.02502	0.0377681	0.0391695	0.0483712
184.4	0.0531834	0.983484	0.902321	0.712153	0.771973	0.431748	0.224843	0.141885	0.0731219	0.68851	0.596425	0.444047	0.418146	0.108494	0.280717	0.185971	0.0772637	0.589621	1.11384	0.971299	0.433688	0.719836	0.44716	0.101659	0.0732235	-0.000410527	0.000492353	0.0226089	0.024501	0.0374771	0.0403785	0.0487522
184.6	0.0540274	0.991584	0.910011	0.720416	0.776468	0.436028	0.228286	0.142329	0.0730929	0.690877	0.599782	0.446598	0.420326	0.108677	0.283788	0.187465	0.0767717	0.602931	1.11923	0.975869	0.43686	0.725551	0.453108	0.102285	0.0748845	0.00108947	-0.000750647	0.0223249	0.023488	0.0365571	0.0396335	0.0475282
184.8	0.0538004	0.999184	0.916951	0.725264	0.780728	0.440002	0.230836	0.143985	0.0733019	0.692941	0.601194	0.447324	0.422568	0.109774	0.284956	0.188621	0.0776187	0.615985	1.12499	0.980399	0.440723	0.729898	0.458839	0.103275	0.0737425	-0.000702527	-0.00157865	0.0219549	0.021667	0.0360481	0.0392935	0.0463082
185	0.0534404	1.00889	0.925351	0.728275	0.785438	0.444525	0.233634	0.144419	0.0740119	0.694424	0.60432	0.448119	0.426367	0.110294	0.287678	0.189964	0.0780177	0.62688	1.13062	0.985559	0.443447	0.734305	0.464192	0.102343	0.0741485	0.000522473	-0.000668647	0.0208509	0.022176	0.0370231	0.0384745	0.0459852
185.2	0.0520974	1.0158	0.931131	0.73364	0.790098	0.447617	0.235962	0.147932	0.0748699	0.697039	0.605559	0.450099	0.428329	0.110403	0.289592	0.191829	0.0777527	0.63879	1.13501	0.989789	0.446097	0.737598	0.470097	0.101601	0.0745435	0.000358473	-0.000353647	0.0203609	0.021538	0.0375471	0.0384935	0.0465802
185.4	0.0520864	1.02308	0.937211	0.738888	0.795308	0.451241	0.238079	0.148837	0.0753429	0.699146	0.609161	0.451235	0.429574	0.111506	0.291829	0.191548	0.0770217	0.649979	1.14199	0.993419	0.448591	0.742038	0.473642	0.102066	0.0740165	-0.000883527	-0.00121165	0.0197409	0.021714	0.0382631	0.0382925	0.0455462
185.6	0.0521524	1.03131	0.944951	0.742539	0.800358	0.455446	0.240296	0.15058	0.0746869	0.70153	0.61138	0.453346	0.431712	0.112282	0.292708	0.191842	0.0766687	0.660739	1.147	0.997569	0.451269	0.74461	0.478011	0.103846	0.0731595	-0.00162253	-0.000309647	0.0188089	0.022142	0.0381491	0.0375065	0.0447272
185.8	0.0528284	1.03854	0.951911	0.747742	0.804958	0.459474	0.244133	0.150946	0.0760859	0.702855	0.614626	0.45342	0.432079	0.11211	0.295374	0.193715	0.0768567	0.671079	1.15227	1.00138	0.453788	0.74895	0.481883	0.104277	0.0735835	0.000210473	0.000346353	0.0182759	0.022082	0.0387561	0.0378035	0.0438282
186	0.0529584	1.04509	0.956671	0.753674	0.809638	0.461687	0.248337	0.152709	0.0763749	0.703834	0.614974	0.454597	0.432966	0.112287	0.295873	0.195473	0.0762647	0.681735	1.15771	1.00585	0.456186	0.75301	0.485684	0.106198	0.0728375	-0.000670527	-0.000185647	0.0168629	0.020972	0.0386941	0.0378675	0.0429892
186.2	0.0527854	1.05317	0.963491	0.757984	0.814138	0.464577	0.251838	0.153408	0.0749259	0.704236	0.61833	0.454321	0.433848	0.111917	0.297393	0.196241	0.0759247	0.691864	1.16255	1.00983	0.459421	0.7557	0.489283	0.106725	0.0719385	-0.000791527	-0.000834647	0.0166739	0.022269	0.0390801	0.0364255	0.0416192
186.4	0.0526494	1.05804	0.970211	0.763577	0.816738	0.466404	0.254276	0.154495	0.0751919	0.706237	0.620242	0.456436	0.436151	0.111204	0.298945	0.199019	0.0753417	0.701658	1.16578	1.0132	0.461168	0.75854	0.494275	0.106693	0.0718065	0.00112647	0.000219353	0.0166009	0.021772	0.0390491	0.0365785	0.0421932
186.6	0.0516634	1.06467	0.975361	0.767376	0.819538	0.46857	0.257368	0.15537	0.0756289	0.707379	0.622122	0.455519	0.438	0.112245	0.300914	0.200165	0.0744957	0.712734	1.16985	1.01801	0.463855	0.76206	0.498199	0.105782	0.0719935	-0.000393527	7.34e-05	0.0167089	0.020713	0.0397411	0.0370465	0.0420152
186.8	0.0512344	1.07192	0.980931	0.771942	0.824208	0.470991	0.258903	0.15625	0.0753519	0.709108	0.624055	0.458478	0.439911	0.113599	0.302326	0.202087	0.0750407	0.7231	1.17337	1.02173	0.466174	0.7635	0.50245	0.105094	0.0724475	-0.000378527	-0.000134647	0.0154379	0.021997	0.0395821	0.0369765	0.0416482
187	0.0515364	1.07867	0.987901	0.775458	0.828408	0.474154	0.260102	0.156674	0.0763569	0.711722	0.626821	0.459667	0.441053	0.113572	0.304692	0.20208	0.0755607	0.733042	1.17692	1.02536	0.468349	0.7654	0.50686	0.104917	0.0732765	0.000320473	0.000190353	0.0157749	0.022078	0.0397781	0.0364785	0.0415712
187.2	0.0523374	1.08356	0.992811	0.778833	0.831338	0.47679	0.262167	0.157539	0.0778199	0.713838	0.62648	0.461111	0.441503	0.114538	0.305509	0.202701	0.0752387	0.744338	1.18175	1.02955	0.472278	0.76774	0.509753	0.104619	0.0727265	0.000499473	-0.000664647	0.0157399	0.021624	0.0391171	0.0381755	0.0419032
187.4	0.0523544	1.09126	0.999191	0.782328	0.836428	0.479387	0.26484	0.158537	0.0765269	0.714931	0.629451	0.460819	0.442076	0.114604	0.305989	0.202677	0.0760527	0.754844	1.18385	1.03439	0.474023	0.77034	0.51307	0.105193	0.0723365	-0.000982527	-0.000440647	0.0144639	0.022642	0.0387941	0.0386015	0.0409822
187.6	0.0520084	1.09706	1.0058	0.786975	0.840888	0.481934	0.26694	0.158561	0.0754649	0.717361	0.630711	0.463415	0.442516	0.11426	0.307192	0.204514	0.0763887	0.76304	1.18748	1.03646	0.476745	0.77096	0.51646	0.105471	0.0710925	-0.000156527	-0.000707647	0.0144059	0.022367	0.0391691	0.0395675	0.0402802
187.8	0.0527824	1.10307	1.01182	0.791393	0.845178	0.483361	0.269082	0.160242	0.0753489	0.718778	0.63222	0.463377	0.444018	0.11504	0.308344	0.20347	0.0751157	0.773276	1.19118	1.04003	0.479567	0.77336	0.518283	0.106047	0.0701475	0.000129473	0.000402353	0.0150099	0.022017	0.0393421	0.0398425	0.0398712
188	0.0521314	1.10848	1.01784	0.79718	0.849378	0.485057	0.270679	0.160716	0.0736069	0.720107	0.633591	0.464008	0.444235	0.115457	0.310557	0.205175	0.0752287	0.782807	1.19653	1.04438	0.481903	0.775	0.521062	0.106296	0.0690735	-0.000708527	-0.000785647	0.0150019	0.021609	0.0386321	0.0394715	0.0396722
188.2	0.0524624	1.11447	1.0243	0.801332	0.853448	0.486016	0.272116	0.16032	0.0728049	0.721587	0.635795	0.465315	0.445975	0.115785	0.311832	0.206343	0.0755337	0.791337	1.19851	1.04758	0.483092	0.77833	0.523847	0.107144	0.0696735	-0.000960527	0.000476353	0.0150539	0.021793	0.0387251	0.0391205	0.0397092
188.4	0.0526104	1.12007	1.0292	0.805288	0.857228	0.488224	0.272956	0.160734	0.0738339	0.72327	0.635906	0.467268	0.446825	0.116159	0.313388	0.208044	0.0742987	0.80057	1.20264	1.05045	0.487154	0.7793	0.525603	0.107146	0.0698545	-0.000134527	0.000438353	0.0158589	0.021152	0.0396371	0.0383705	0.0384882
188.6	0.0529904	1.12542	1.03376	0.808543	0.861388	0.490735	0.275626	0.161588	0.0740489	0.723747	0.63841	0.467484	0.447638	0.116575	0.315998	0.207859	0.0742957	0.809835	1.20633	1.05403	0.488569	0.78263	0.528294	0.108518	0.0704805	-0.000845527	0.00152935	0.0151059	0.022167	0.0392721	0.0376465	0.0389832
188.8	0.0527054	1.131	1.03814	0.812531	0.864748	0.491648	0.275611	0.162238	0.0724709	0.725931	0.640481	0.46849	0.448831	0.1165	0.316998	0.210092	0.0754947	0.817756	1.20887	1.05757	0.491235	0.78573	0.531232	0.109266	0.0705635	-0.000543527	0.00140535	0.0145649	0.023539	0.0395091	0.0374885	0.0385682
189	0.0535194	1.13686	1.04309	0.815531	0.867548	0.494656	0.277226	0.163222	0.0733949	0.727004	0.642616	0.469562	0.449915	0.117542	0.31678	0.211076	0.0740157	0.826074	1.21235	1.05928	0.494569	0.78772	0.532878	0.109304	0.0710055	-0.000301527	0.00120135	0.0142449	0.024335	0.0403271	0.0384475	0.0375622
189.2	0.0519954	1.14298	1.04807	0.820611	0.871128	0.49729	0.278724	0.163684	0.0742399	0.727523	0.6443	0.469766	0.45137	0.118521	0.318096	0.211973	0.0737447	0.836007	1.21709	1.06144	0.497499	0.78837	0.536088	0.109996	0.0704005	0.000688473	0.000982353	0.0127589	0.023953	0.0403601	0.0383585	0.0372782
189.4	0.0518814	1.14882	1.05293	0.823531	0.874098	0.499442	0.280208	0.16507	0.0738269	0.72874	0.645759	0.469599	0.452736	0.11955	0.319722	0.213098	0.0745587	0.844192	1.22076	1.06352	0.49892	0.79109	0.538088	0.111022	0.0708555	0.000649473	0.00134935	0.0137279	0.024717	0.0390671	0.0389905	0.0372182
189.6	0.0523244	1.15453	1.05758	0.826941	0.878688	0.500457	0.280438	0.167171	0.0745569	0.730425	0.646351	0.470514	0.453855	0.119442	0.318465	0.214509	0.0753657	0.852293	1.22507	1.06756	0.501958	0.79227	0.540963	0.109817	0.0717825	0.00156647	0.000450353	0.0146109	0.02449	0.0391081	0.0393955	0.0362772
189.8	0.0516414	1.15873	1.06321	0.829281	0.881588	0.503571	0.283639	0.167253	0.0761869	0.730855	0.64752	0.47227	0.455624	0.119777	0.319546	0.215284	0.0745927	0.860683	1.22843	1.0704	0.504232	0.7931	0.542959	0.10948	0.0714855	0.00131447	0.00110635	0.0137449	0.023988	0.0389461	0.0391185	0.0363412
190	0.0512014	1.16428	1.06789	0.833921	0.884828	0.504029	0.285293	0.168455	0.0750929	0.73243	0.647847	0.472727	0.456063	0.120457	0.321386	0.217123	0.0749057	0.867093	1.23119	1.07345	0.505768	0.79646	0.544151	0.109981	0.0714255	0.00165847	0.00234835	0.0150449	0.024549	0.0393321	0.0388815	0.0369402
190.2	0.0521804	1.16995	1.07173	0.836981	0.889348	0.504756	0.286972	0.170225	0.0756659	0.73397	0.649867	0.474235	0.456786	0.120193	0.322093	0.21843	0.0748947	0.873943	1.23441	1.0765	0.507754	0.79843	0.545069	0.109605	0.0711595	0.00112947	0.00246035	0.0153899	0.024849	0.0397051	0.0386235	0.0362242
190.4	0.0514304	1.17504	1.07652	0.841481	0.892578	0.505896	0.288581	0.170983	0.0758819	0.73473	0.65053	0.475553	0.457782	0.120514	0.322032	0.218543	0.0740747	0.882723	1.23901	1.08004	0.510054	0.80141	0.546739	0.109796	0.0709785	0.00203047	0.00263435	0.0143059	0.025778	0.0403471	0.0377855	0.0368172
190.6	0.0508614	1.18147	1.0817	0.845301	0.895198	0.506548	0.289015	0.169937	0.0763009	0.736355	0.651405	0.47548	0.459272	0.121229	0.324052	0.219397	0.0735537	0.889813	1.24267	1.08127	0.51137	0.80315	0.547529	0.110029	0.0702305	0.00229247	0.00200835	0.0136329	0.025651	0.0406401	0.0375355	0.0370722
190.8	0.0517974	1.1873	1.08635	0.849481	0.899768	0.508476	0.289074	0.170895	0.0762289	0.737234	0.651867	0.474671	0.458562	0.121333	0.324742	0.221145	0.0740117	0.898343	1.24665	1.08526	0.512773	0.80575	0.549615	0.110698	0.0703975	0.00257547	0.000916353	0.0143659	0.026291	0.0409091	0.0379915	0.0370962
191	0.0510074	1.19215	1.09145	0.851691	0.903648	0.51024	0.289741	0.171013	0.0770579	0.738615	0.653142	0.475907	0.460395	0.121482	0.325505	0.221449	0.0749797	0.907903	1.24852	1.08751	0.513463	0.80683	0.551956	0.110658	0.0695555	0.00337647	0.000869353	0.0125899	0.025731	0.0406021	0.0388435	0.0367912
191.2	0.0509864	1.19654	1.09592	0.856061	0.909058	0.514861	0.289932	0.172115	0.0770619	0.739969	0.653162	0.475555	0.460888	0.12211	0.326563	0.223301	0.0746497	0.915683	1.25262	1.09064	0.514602	0.80906	0.553742	0.110583	0.0709685	0.00435847	-0.000353647	0.0135939	0.026444	0.0406571	0.0382825	0.0373502
191.4	0.0510894	1.2018	1.10161	0.858611	0.915068	0.516785	0.290861	0.171684	0.0773909	0.741676	0.654695	0.475972	0.461564	0.123017	0.32788	0.224131	0.0746797	0.923483	1.25537	1.09342	0.515764	0.8097	0.556211	0.112059	0.0707135	0.00358447	-0.00148165	0.0131549	0.025444	0.0400281	0.0382075	0.0369242
191.6	0.0511694	1.20552	1.10619	0.862561	0.918028	0.519061	0.291851	0.17204	0.0767539	0.741777	0.656369	0.475598	0.462404	0.122856	0.328735	0.225286	0.0740687	0.931303	1.25775	1.09663	0.517352	0.81045	0.558538	0.112838	0.0717235	0.00278447	-0.000890647	0.0125669	0.025573	0.0398381	0.0393035	0.0375332
191.8	0.0500724	1.20983	1.11015	0.866751	0.921038	0.519759	0.29412	0.17284	0.0765809	0.742664	0.658227	0.477466	0.46304	0.12301	0.329264	0.224847	0.0738937	0.939293	1.26122	1.0984	0.519641	0.81196	0.559691	0.112087	0.0724055	0.00217447	-0.00153765	0.0119329	0.025389	0.0402441	0.0392765	0.0380852
192	0.0512104	1.21505	1.11544	0.870261	0.924678	0.522121	0.294564	0.174483	0.0773079	0.742408	0.658833	0.477604	0.463839	0.122903	0.330415	0.225618	0.0735907	0.946183	1.26516	1.10103	0.521396	0.81278	0.561738	0.11173	0.0722375	0.00159147	-0.00227265	0.0130229	0.025124	0.0402271	0.0390625	0.0387312
192.2	0.0506294	1.22106	1.12157	0.874051	0.925468	0.522185	0.295712	0.173627	0.0771729	0.743336	0.66046	0.479955	0.465997	0.12396	0.331771	0.224473	0.0738717	0.953203	1.26675	1.10236	0.524753	0.814	0.562895	0.112511	0.0716745	0.000876473	-0.00284465	0.0131999	0.024504	0.0397301	0.0395805	0.0384722
192.4	0.0511754	1.22571	1.12696	0.877891	0.927148	0.523817	0.29624	0.174687	0.0769379	0.74403	0.661055	0.480893	0.466306	0.123515	0.332362	0.224689	0.0736707	0.959923	1.26883	1.10546	0.527991	0.81467	0.565172	0.111502	0.0705695	0.000685473	-0.00202565	0.0130379	0.024507	0.0408441	0.0396995	0.0388402
192.6	0.0512474	1.23101	1.13044	0.880641	0.930538	0.524867	0.296932	0.175836	0.0773319	0.745176	0.660625	0.482565	0.467048	0.124193	0.332927	0.225888	0.0752577	0.966043	1.2728	1.10843	0.531332	0.81781	0.565952	0.111455	0.0712625	0.000982473	-0.000928647	0.0133629	0.025785	0.0414131	0.0387645	0.0380732
192.8	0.0508164	1.23568	1.13597	0.884641	0.932708	0.526796	0.297489	0.176709	0.0771789	0.745716	0.662123	0.482573	0.4685	0.124938	0.333011	0.227454	0.0746627	0.973763	1.27576	1.10985	0.533246	0.8207	0.567232	0.113343	0.0702275	0.00174147	0.000323353	0.0137059	0.025202	0.0402661	0.0393465	0.0379982
193	0.0506154	1.24049	1.1392	0.887631	0.935748	0.527321	0.29772	0.177737	0.0768399	0.747319	0.663652	0.48347	0.468356	0.124339	0.333215	0.227372	0.0736817	0.980563	1.27803	1.11221	0.535644	0.82284	0.568696	0.113771	0.0718795	0.00138547	0.000634353	0.0139899	0.024497	0.0410821	0.0383995	0.0375282
193.2	0.0505794	1.24505	1.14385	0.890801	0.938928	0.528817	0.299677	0.178102	0.0758719	0.747518	0.664446	0.482722	0.46893	0.124275	0.333899	0.228824	0.0748107	0.987613	1.28018	1.11461	0.537289	0.82509	0.570495	0.113608	0.0720835	0.00117547	0.00209435	0.0137189	0.025601	0.0410191	0.0390325	0.0373962
193.4	0.0509384	1.24966	1.14689	0.893861	0.941258	0.52883	0.301227	0.178941	0.0752899	0.747957	0.664573	0.483192	0.471247	0.124857	0.334116	0.229814	0.0755377	0.994173	1.28352	1.11647	0.539795	0.82808	0.571449	0.112801	0.0732195	0.000817473	0.00162135	0.0147189	0.024795	0.0405621	0.0391835	0.0369602
193.6	0.0516034	1.25293	1.15257	0.898561	0.944758	0.530677	0.303023	0.180778	0.0761989	0.748832	0.666179	0.484771	0.471055	0.126187	0.335406	0.22899	0.0745967	1.00232	1.28605	1.11719	0.541184	0.83044	0.572267	0.112457	0.0718495	0.000825473	0.000597353	0.0155949	0.023554	0.0397671	0.0388955	0.0367582
193.8	0.0522474	1.25882	1.15642	0.901021	0.949178	0.529936	0.302673	0.181338	0.0761529	0.751234	0.665282	0.484659	0.471973	0.126219	0.337202	0.229457	0.0750807	1.00903	1.2876	1.11937	0.54305	0.83033	0.57376	0.111491	0.0718515	0.00135047	0.000351353	0.0158389	0.023577	0.0406301	0.0383685	0.0358582
194	0.0511674	1.26283	1.16089	0.905221	0.951178	0.531858	0.304643	0.180491	0.0762019	0.751536	0.665341	0.484731	0.473039	0.127672	0.337449	0.230171	0.0760967	1.01698	1.2908	1.1221	0.545029	0.83335	0.573459	0.111516	0.0712465	0.00163547	0.00155935	0.0152729	0.026003	0.0408821	0.0386365	0.0357232
194.2	0.0513484	1.26725	1.16472	0.908211	0.954578	0.532402	0.304406	0.181146	0.0762529	0.753776	0.665712	0.485503	0.473216	0.127341	0.337746	0.230003	0.0742957	1.02385	1.29391	1.12487	0.54647	0.83497	0.574493	0.112037	0.0702955	0.00224147	0.00328135	0.0153449	0.02542	0.0421351	0.0374255	0.0360222
194.4	0.0508784	1.27298	1.16883	0.912121	0.957748	0.534471	0.304049	0.181695	0.0778699	0.754798	0.666665	0.486834	0.473077	0.127141	0.339309	0.231058	0.0736597	1.03176	1.29696	1.127	0.54608	0.83705	0.57485	0.112922	0.0700415	0.00239747	0.00322735	0.0147339	0.02745	0.0427651	0.0374235	0.0350142
194.6	0.0498884	1.27984	1.17237	0.913491	0.960908	0.535819	0.304007	0.181459	0.0763399	0.756201	0.667619	0.487888	0.47448	0.126556	0.33909	0.231984	0.0726827	1.03769	1.30009	1.13025	0.547505	0.83728	0.576424	0.113577	0.0702275	0.00302247	0.00382535	0.0146579	0.027839	0.0431021	0.0380665	0.0355312
194.8	0.0510124	1.28345	1.17732	0.916951	0.963308	0.53905	0.304577	0.181937	0.0767609	0.756158	0.668257	0.489323	0.475257	0.127543	0.339873	0.232012	0.0732567	1.04375	1.30369	1.13314	0.548961	0.83946	0.577128	0.113204	0.0707285	0.00381347	0.00261135	0.0142229	0.026868	0.0439141	0.0371065	0.0363582
195	0.0514604	1.28875	1.18221	0.919911	0.969028	0.540199	0.305477	0.182242	0.0770479	0.757665	0.669138	0.490079	0.476623	0.129441	0.340122	0.231856	0.0729627	1.04903	1.30726	1.13583	0.55048	0.83887	0.578754	0.113532	0.0703855	0.00322747	0.00167635	0.0146639	0.025547	0.0431961	0.0373325	0.0355552
195.2	0.0517964	1.2924	1.18621	0.922671	0.971298	0.541294	0.305203	0.183751	0.0776069	0.758059	0.669249	0.490175	0.476855	0.130687	0.341022	0.232294	0.0744287	1.05616	1.31137	1.13765	0.551268	0.84053	0.580554	0.113939	0.0702425	0.00393947	0.000266353	0.0152919	0.025332	0.0425731	0.0377825	0.0344202
195.4	0.0521314	1.29569	1.19086	0.924671	0.975078	0.542574	0.306754	0.185037	0.0758029	0.759657	0.670652	0.490537	0.477089	0.130731	0.341585	0.231424	0.0746187	1.0614	1.31348	1.14	0.553929	0.84049	0.58057	0.113673	0.0697655	0.00494747	-0.000463647	0.0155499	0.023858	0.0428571	0.0382475	0.0356932
195.6	0.0533804	1.29959	1.19534	0.928721	0.976778	0.544413	0.307346	0.185389	0.0762519	0.760095	0.67083	0.48972	0.477301	0.131891	0.34185	0.232232	0.0746017	1.06813	1.31568	1.14217	0.55559	0.84147	0.581256	0.113463	0.0700245	0.00478947	-0.000726647	0.0150069	0.024145	0.0433721	0.0377235	0.0353122
195.8	0.0531244	1.3053	1.19883	0.932641	0.980208	0.546573	0.308869	0.185135	0.0764149	0.760725	0.672815	0.489453	0.477705	0.131302	0.342521	0.232293	0.0731167	1.07499	1.31858	1.1443	0.557176	0.84415	0.581745	0.114159	0.0691045	0.00366447	-0.000945647	0.0144699	0.024942	0.0438611	0.0384335	0.0355262
196	0.0535694	1.30964	1.20334	0.933991	0.983128	0.547249	0.308263	0.186795	0.0767219	0.761878	0.672936	0.490053	0.478014	0.129542	0.343144	0.234009	0.0729677	1.08131	1.32107	1.14602	0.559208	0.84631	0.583525	0.114857	0.0681515	0.00536147	-0.000262647	0.0144519	0.025511	0.0420911	0.0379005	0.0370322
196.2	0.0529584	1.31487	1.20751	0.938051	0.988148	0.549671	0.309726	0.187657	0.0773609	0.762228	0.674821	0.491154	0.478338	0.130231	0.342613	0.234477	0.0717477	1.08617	1.32343	1.14901	0.561288	0.84606	0.584235	0.115003	0.0691135	0.00437147	0.000332353	0.0137199	0.02684	0.0428911	0.0380315	0.0368002
196.4	0.0538294	1.31886	1.21052	0.942061	0.990468	0.551088	0.310759	0.187412	0.0791179	0.762624	0.675491	0.491095	0.479713	0.131426	0.343018	0.235247	0.0714867	1.09282	1.32533	1.15165	0.562349	0.84901	0.585821	0.115307	0.0706795	0.00553847	0.000527353	0.0145559	0.027854	0.0428021	0.0376355	0.0363422
196.6	0.0533764	1.32307	1.21415	0.945851	0.993708	0.551902	0.312254	0.18868	0.0791239	0.76338	0.675751	0.491851	0.480247	0.131053	0.344073	0.235381	0.0720947	1.09862	1.32737	1.15332	0.565316	0.85093	0.586818	0.11584	0.0687615	0.00512947	0.000886353	0.0146589	0.028474	0.0437031	0.0377465	0.0368622
196.8	0.0530154	1.32577	1.21819	0.947381	0.996098	0.55213	0.313502	0.189795	0.0790309	0.764538	0.676846	0.49278	0.48113	0.132593	0.344614	0.237071	0.0718097	1.10441	1.33001	1.1557	0.566427	0.85103	0.588939	0.115935	0.0703855	0.00453647	0.00285335	0.0149059	0.029891	0.0438741	0.0381035	0.0352832
197	0.0533394	1.32999	1.22207	0.952101	0.996978	0.553321	0.315159	0.190164	0.0787699	0.765234	0.678205	0.493478	0.481744	0.133884	0.346017	0.236863	0.0714927	1.11042	1.3328	1.15853	0.567836	0.85219	0.589577	0.116431	0.0714315	0.00379947	0.00192735	0.0133059	0.029641	0.0457151	0.0385045	0.0337702
197.2	0.0540914	1.33331	1.22538	0.954471	0.998568	0.553636	0.315593	0.189946	0.0789179	0.76586	0.677672	0.495065	0.482063	0.134192	0.346701	0.238347	0.0718727	1.11776	1.33449	1.16007	0.570519	0.85524	0.590494	0.116958	0.0711455	0.00459047	0.00125935	0.0129799	0.028884	0.0452641	0.0386985	0.0344432
197.4	0.0529854	1.33825	1.22959	0.958471	1.002	0.554511	0.315907	0.189821	0.0783499	0.76625	0.677433	0.494381	0.481638	0.134101	0.34682	0.239613	0.0722047	1.12394	1.33649	1.16127	0.572774	0.85496	0.59194	0.116972	0.0708745	0.00418547	0.00230935	0.0120599	0.029115	0.0463271	0.0388915	0.0340642
197.6	0.0530754	1.34221	1.23296	0.960171	1.00485	0.556557	0.315476	0.190269	0.0790169	0.76709	0.677717	0.494531	0.481898	0.135398	0.346218	0.240591	0.0722647	1.13023	1.33952	1.16325	0.572732	0.85614	0.592561	0.116866	0.0731785	0.00533347	0.00204435	0.0119499	0.029161	0.0455301	0.0392885	0.0341812
197.8	0.0533444	1.34779	1.23754	0.964151	1.00793	0.557808	0.314785	0.190713	0.0784679	0.768335	0.67633	0.494739	0.482477	0.135949	0.346881	0.239282	0.0735617	1.13654	1.34286	1.16486	0.574608	0.85695	0.592995	0.11799	0.0716415	0.00683647	0.000863353	0.0115629	0.028559	0.0452031	0.0384925	0.0351152
198	0.0538264	1.35126	1.24047	0.966451	1.01178	0.560207	0.31611	0.190108	0.0783609	0.768709	0.676423	0.494913	0.483404	0.135797	0.347199	0.239896	0.0744317	1.14101	1.34438	1.16602	0.576524	0.85765	0.59354	0.117505	0.0700415	0.00714047	0.00117635	0.0130119	0.029457	0.0458971	0.0389595	0.0358582
198.2	0.0539544	1.35611	1.24438	0.970031	1.01429	0.561362	0.31623	0.191514	0.0774229	0.770577	0.676284	0.492812	0.485017	0.134789	0.347516	0.239201	0.0758187	1.14691	1.34786	1.16793	0.57778	0.85843	0.593966	0.116928	0.0693855	0.00701947	0.00136035	0.0132059	0.029247	0.0454101	0.0393855	0.0356752
198.4	0.0542274	1.35913	1.24851	0.972101	1.01642	0.564403	0.316103	0.191676	0.0771129	0.770868	0.677459	0.492893	0.485655	0.134873	0.348613	0.238862	0.0760447	1.1521	1.35065	1.17166	0.578623	0.86116	0.595062	0.116917	0.0688275	0.00582147	0.000471353	0.0133879	0.029291	0.0450521	0.0390115	0.0357672
198.6	0.0542894	1.36402	1.25358	0.976501	1.01994	0.565591	0.317349	0.191216	0.0764409	0.771912	0.678208	0.49304	0.487308	0.134749	0.34944	0.239711	0.0759037	1.1571	1.35266	1.1741	0.579983	0.86242	0.596673	0.117957	0.0681475	0.00634747	0.000922353	0.0133639	0.029532	0.0452771	0.0385635	0.0342782
198.8	0.0545424	1.36626	1.25695	0.978721	1.02205	0.56818	0.317962	0.192066	0.0773629	0.771528	0.679259	0.493566	0.488533	0.134795	0.349197	0.239884	0.0751687	1.16259	1.3534	1.17663	0.581663	0.86422	0.597022	0.11686	0.0684545	0.00654047	0.000986353	0.0146619	0.030777	0.0450271	0.0381365	0.0347252
199	0.0540134	1.37054	1.26152	0.982091	1.02347	0.570122	0.317988	0.193355	0.0769629	0.772446	0.680607	0.493874	0.488986	0.134958	0.349462	0.240217	0.0750077	1.16877	1.35625	1.17915	0.582971	0.86561	0.598631	0.117418	0.0693575	0.00707247	0.00160635	0.0145239	0.03056	0.0459051	0.0377215	0.0347902
199.2	0.0542334	1.37484	1.26639	0.983641	1.02595	0.571714	0.318162	0.193686	0.0767739	0.77271	0.68216	0.495109	0.490004	0.135201	0.349402	0.241724	0.0732857	1.17424	1.35784	1.18064	0.584452	0.86653	0.599453	0.118198	0.0699005	0.00734047	0.00133935	0.0145059	0.031291	0.0467041	0.0374545	0.0345152
199.4	0.0534714	1.38052	1.26879	0.986021	1.02889	0.572111	0.318376	0.194606	0.0762969	0.77374	0.68259	0.496257	0.490745	0.136529	0.349434	0.24258	0.0731027	1.17964	1.36067	1.18118	0.585892	0.86754	0.600967	0.119585	0.0710145	0.00814347	0.00182535	0.0142819	0.031164	0.0465781	0.0375995	0.0349952
199.6	0.0525104	1.38289	1.27214	0.987621	1.03023	0.57376	0.318879	0.195597	0.0752829	0.774584	0.684222	0.497198	0.492194	0.135687	0.349962	0.242153	0.0728927	1.18551	1.36296	1.18315	0.587839	0.86778	0.601268	0.119391	0.0706865	0.00811347	0.00124135	0.0136709	0.032034	0.0461271	0.0378575	0.0354352
199.8	0.0525824	1.38806	1.27646	0.991121	1.0341	0.573466	0.319569	0.195399	0.0748909	0.775953	0.684336	0.497087	0.49151	0.135493	0.351182	0.243954	0.0737127	1.19064	1.36699	1.18556	0.588589	0.86815	0.602442	0.119599	0.0706155	0.00787447	0.00174335	0.0135679	0.030439	0.0462351	0.0387985	0.0347352
200	0.0527164	1.39154	1.27944	0.994321	1.03814	0.573766	0.32024	0.195971	0.0751519	0.777036	0.684725	0.497878	0.492622	0.136493	0.351018	0.244243	0.0734777	1.19692	1.36835	1.18703	0.590885	0.86886	0.602526	0.119713	0.0700585	0.00785447	0.00176135	0.0134239	0.030232	0.0459771	0.0387495	0.0355712
200.2	0.0525794	1.39433	1.28357	0.998991	1.04086	0.575986	0.32018	0.195347	0.0746039	0.777962	0.684179	0.498181	0.493423	0.136955	0.352335	0.244578	0.0737717	1.20251	1.37087	1.18858	0.591172	0.86925	0.604453	0.11911	0.0719005	0.00704047	0.00197735	0.0133499	0.029371	0.0466581	0.0377325	0.0365642
200.4	0.0539684	1.39671	1.28778	1.00206	1.04227	0.57713	0.321075	0.197306	0.0749129	0.778521	0.683859	0.498868	0.494425	0.136205	0.352325	0.244031	0.0736107	1.20888	1.37497	1.19053	0.592133	0.87007	0.604929	0.118263	0.0695325	0.00619047	0.00242635	0.0134999	0.029435	0.0459371	0.0385725	0.0364362
200.6	0.0543374	1.40105	1.29166	1.00486	1.04713	0.577884	0.320477	0.197191	0.0767189	0.778592	0.683507	0.499229	0.493623	0.137788	0.352316	0.243997	0.0738207	1.21506	1.37704	1.19256	0.593641	0.87107	0.605862	0.118125	0.0705975	0.00537047	0.00277135	0.0142349	0.027855	0.0467641	0.0386835	0.0377152
200.8	0.0538054	1.40441	1.29358	1.00688	1.05048	0.577762	0.320645	0.196971	0.0770709	0.779278	0.685064	0.500274	0.49465	0.138381	0.352628	0.244635	0.0729087	1.2198	1.3787	1.19342	0.596098	0.87267	0.60705	0.11879	0.0706455	0.00539647	0.00291535	0.0139579	0.02768	0.0459221	0.0387755	0.0379382
201	0.0532934	1.40777	1.29701	1.00961	1.05327	0.57909	0.321918	0.196842	0.0779179	0.779006	0.684538	0.499997	0.494041	0.138252	0.353159	0.244543	0.0728807	1.22505	1.38123	1.19566	0.597306	0.87391	0.608018	0.119394	0.0709485	0.00561847	0.00250235	0.0135559	0.028639	0.0454831	0.0400635	0.0379822
201.2	0.0535494	1.41303	1.29972	1.01068	1.05658	0.577826	0.323023	0.197709	0.0787529	0.779158	0.685668	0.500723	0.494223	0.138799	0.353036	0.24482	0.0729867	1.23023	1.38319	1.1979	0.598603	0.8763	0.608245	0.119448	0.0694085	0.00566147	0.00214635	0.0127399	0.029056	0.0453231	0.0413105	0.0370742
201.4	0.0528864	1.41812	1.30379	1.0127	1.05885	0.578472	0.323128	0.196134	0.0791479	0.779958	0.686787	0.501419	0.49489	0.13869	0.353019	0.244987	0.0730307	1.23464	1.38417	1.20014	0.600417	0.87637	0.608433	0.119103	0.0707905	0.00723647	0.00222735	0.0128969	0.028794	0.0451651	0.0413645	0.0369462
201.6	0.0531204	1.42137	1.30785	1.01587	1.05984	0.57881	0.323823	0.196418	0.0777249	0.780552	0.687001	0.500459	0.494606	0.139216	0.353686	0.246431	0.0731347	1.23858	1.38744	1.20179	0.601128	0.87838	0.608735	0.119826	0.0696155	0.00787847	0.00164335	0.0118149	0.0294	0.0445871	0.0418555	0.0367122
201.8	0.0535624	1.42513	1.31188	1.01927	1.0607	0.58194	0.324734	0.197171	0.0773799	0.781466	0.687063	0.500296	0.4948	0.139276	0.35305	0.246143	0.0739317	1.24385	1.39067	1.20305	0.601966	0.87991	0.609641	0.119117	0.0699265	0.00826647	0.00167535	0.0124719	0.030668	0.0465501	0.0415425	0.0374782
202	0.0547564	1.42986	1.31647	1.0218	1.06338	0.582537	0.32334	0.197729	0.0766999	0.782755	0.688666	0.500649	0.496245	0.138697	0.353683	0.247291	0.0737827	1.24905	1.39228	1.20528	0.603531	0.88126	0.610936	0.118759	0.0702415	0.00812747	0.00215735	0.0136429	0.031233	0.0463151	0.0416795	0.0368982
202.2	0.0538104	1.43312	1.32011	1.02388	1.0652	0.58496	0.322938	0.197878	0.0768679	0.784486	0.688821	0.50136	0.496539	0.139364	0.353609	0.247436	0.0735907	1.25389	1.39485	1.20796	0.605069	0.88174	0.611543	0.118905	0.0692615	0.00885147	0.00333535	0.0142219	0.032427	0.0463781	0.0417925	0.0373322
202.4	0.0534224	1.43577	1.32383	1.02833	1.06862	0.586768	0.322932	0.199337	0.0772569	0.78549	0.688737	0.502454	0.496405	0.140174	0.354441	0.248343	0.0733877	1.26027	1.39742	1.2089	0.607127	0.88269	0.61166	0.119665	0.0701215	0.00908647	0.00336535	0.0139519	0.032496	0.0468651	0.0410465	0.0373292
202.6	0.0535294	1.44028	1.32703	1.03018	1.07232	0.589107	0.323911	0.200211	0.0774339	0.785213	0.689773	0.503084	0.498742	0.138627	0.353434	0.248636	0.0728307	1.26623	1.39797	1.21049	0.608398	0.88355	0.612659	0.119656	0.0690295	0.00900247	0.00313935	0.0145649	0.03226	0.0468771	0.0400985	0.0368822
202.8	0.0531354	1.44534	1.33089	1.03172	1.07347	0.589928	0.323311	0.200691	0.0777279	0.785459	0.690437	0.502971	0.500139	0.139349	0.354277	0.248589	0.0720157	1.27153	1.39962	1.21367	0.61016	0.88509	0.613231	0.119904	0.0689655	0.00889647	0.00329135	0.0147919	0.031737	0.0461181	0.0403405	0.0362422
203	0.0530724	1.44852	1.33378	1.03385	1.0749	0.590442	0.32516	0.201626	0.0766999	0.787048	0.689698	0.504031	0.499913	0.13962	0.353112	0.249302	0.0716267	1.27629	1.40337	1.21462	0.611401	0.88534	0.614048	0.1205	0.0699355	0.00862647	0.00265935	0.0140599	0.029359	0.0469671	0.0395895	0.0358782
203.2	0.0532164	1.45221	1.33868	1.0376	1.07898	0.591647	0.327244	0.201559	0.0765099	0.786825	0.690128	0.502831	0.50073	0.14011	0.353435	0.248563	0.0709057	1.28169	1.4062	1.21567	0.612907	0.88552	0.614615	0.12042	0.0709835	0.00908347	0.00124935	0.0146269	0.028976	0.0471971	0.0395945	0.0362462
203.4	0.0538034	1.45634	1.34108	1.03971	1.08203	0.592023	0.327858	0.200338	0.0755219	0.786568	0.689748	0.502448	0.501158	0.140264	0.353314	0.248725	0.0710757	1.2853	1.40846	1.21797	0.613689	0.88692	0.616091	0.120186	0.0688705	0.00823647	-0.000345647	0.0128349	0.028916	0.0476061	0.0397575	0.0370242
203.6	0.0546674	1.46002	1.34428	1.04308	1.08249	0.593629	0.32841	0.200025	0.0771359	0.788134	0.690257	0.503017	0.500636	0.140227	0.354985	0.248765	0.0699697	1.29106	1.41175	1.22019	0.614769	0.8876	0.616897	0.119885	0.0692685	0.00864647	0.000721353	0.0148159	0.029072	0.0489881	0.0409815	0.0363632
203.8	0.0551994	1.46343	1.34723	1.04541	1.08607	0.593905	0.330399	0.201505	0.0772819	0.788924	0.690022	0.50366	0.500305	0.138607	0.353966	0.249928	0.0702997	1.29576	1.41406	1.22056	0.615124	0.88766	0.617113	0.120515	0.0705425	0.00866847	0.000369353	0.0136969	0.029758	0.0494161	0.0410315	0.0361322
204	0.0548624	1.46691	1.34931	1.04828	1.08876	0.59449	0.328252	0.200892	0.0778739	0.788257	0.690481	0.502408	0.502408	0.139115	0.353757	0.249671	0.0701417	1.30043	1.41556	1.22382	0.61553	0.88879	0.61708	0.120697	0.0695655	0.00815247	0.000781353	0.0144919	0.030882	0.0494381	0.0409695	0.0364372
204.2	0.0547694	1.46981	1.35141	1.05164	1.0909	0.594771	0.327813	0.201336	0.0789409	0.788123	0.691318	0.503507	0.502079	0.137858	0.354131	0.25127	0.0708517	1.30492	1.41704	1.22664	0.617306	0.89108	0.617753	0.121724	0.0701285	0.00692947	0.00106435	0.0141349	0.029742	0.0491221	0.0405075	0.0366842
204.4	0.0549674	1.47385	1.35495	1.05397	1.09307	0.595133	0.328108	0.203277	0.0799069	0.788584	0.693865	0.502824	0.503495	0.137767	0.354869	0.251796	0.0708857	1.31015	1.41873	1.22783	0.618441	0.89206	0.618053	0.123106	0.0712395	0.00871347	0.00311835	0.0161419	0.030191	0.0494231	0.0407035	0.0354792
204.6	0.0541434	1.47718	1.35901	1.05501	1.09708	0.595556	0.32784	0.20488	0.0801019	0.788542	0.694052	0.504767	0.504505	0.139088	0.354353	0.251612	0.0716087	1.31496	1.41946	1.23027	0.622204	0.89294	0.618966	0.123275	0.0714395	0.00761047	0.00245935	0.0153429	0.029438	0.0490521	0.0401355	0.0370112
204.8	0.0541714	1.47892	1.36253	1.05896	1.10003	0.597003	0.327584	0.202977	0.0801599	0.788375	0.693991	0.50445	0.505724	0.140133	0.355259	0.25059	0.0719907	1.31949	1.42264	1.23268	0.624637	0.89348	0.620013	0.123306	0.0704565	0.00815247	0.00341435	0.0157789	0.028263	0.0488531	0.0398765	0.0374192
205	0.0527784	1.4822	1.36549	1.06052	1.10097	0.599642	0.32942	0.202977	0.0809449	0.788267	0.694873	0.506495	0.505148	0.139722	0.357666	0.250943	0.0724027	1.32494	1.42506	1.23339	0.626417	0.89509	0.621558	0.122219	0.0709085	0.00881147	0.00336335	0.0148459	0.027739	0.0486491	0.0407245	0.0369842
205.2	0.0532604	1.48597	1.36963	1.06209	1.10197	0.60073	0.329985	0.203458	0.0803459	0.788261	0.695026	0.506511	0.505487	0.14114	0.358281	0.250475	0.0720307	1.3298	1.42795	1.23411	0.627757	0.89547	0.622384	0.122317	0.0693155	0.00936947	0.00529235	0.0147269	0.029726	0.0487861	0.0403465	0.0367322
205.4	0.0529194	1.48858	1.37481	1.06332	1.10496	0.602378	0.330649	0.203358	0.0799669	0.788839	0.694928	0.507301	0.505638	0.140573	0.358088	0.25029	0.0718277	1.33347	1.43076	1.23648	0.629602	0.896	0.623306	0.121491	0.0702695	0.00863047	0.00442935	0.0145179	0.028449	0.0488791	0.0401445	0.0378882
205.6	0.0526764	1.49174	1.37807	1.068	1.10802	0.602747	0.330609	0.203054	0.0789969	0.79004	0.695382	0.505722	0.505595	0.14061	0.359201	0.25038	0.0720057	1.33812	1.43494	1.23714	0.628314	0.89821	0.623969	0.121199	0.0702795	0.00904547	0.00450435	0.0124199	0.03013	0.0483921	0.0393165	0.0369102
205.8	0.0524244	1.49568	1.38124	1.07017	1.11106	0.602752	0.330215	0.20479	0.0795819	0.791007	0.697675	0.507119	0.506239	0.141008	0.359931	0.250745	0.0724147	1.34262	1.43695	1.2395	0.628404	0.89902	0.624175	0.120976	0.0714795	0.00772247	0.00374335	0.0125909	0.030723	0.0486581	0.0391285	0.0365922
206	0.0534854	1.50014	1.38488	1.07283	1.11397	0.602161	0.332235	0.204789	0.0799999	0.791637	0.697132	0.506641	0.505706	0.14149	0.360315	0.251053	0.0718297	1.34711	1.43887	1.24243	0.630455	0.90001	0.6239	0.122068	0.0714745	0.00827947	0.00363035	0.0129789	0.030601	0.0487081	0.0383095	0.0373322
206.2	0.0534384	1.50298	1.38797	1.07701	1.11755	0.604051	0.333005	0.205149	0.0808609	0.792267	0.69751	0.506982	0.507579	0.140604	0.360668	0.252064	0.0720367	1.35211	1.43981	1.24462	0.631552	0.90213	0.624183	0.122203	0.0721075	0.00959947	0.00320135	0.0138249	0.030876	0.0482481	0.0387425	0.0363062
206.4	0.0537844	1.50641	1.38894	1.07975	1.11861	0.605683	0.333291	0.20474	0.0810849	0.792838	0.697979	0.508243	0.507513	0.140978	0.361147	0.253274	0.0719827	1.35787	1.44148	1.24653	0.632146	0.90346	0.625858	0.122811	0.0710345	0.0102725	0.00392335	0.0132049	0.033184	0.0490221	0.0391865	0.0359842
206.6	0.0547114	1.51014	1.39263	1.08078	1.12058	0.60749	0.334564	0.204541	0.0818419	0.794171	0.698162	0.509385	0.507438	0.140834	0.361215	0.253717	0.0718637	1.36141	1.44383	1.24902	0.634383	0.90369	0.627807	0.12378	0.0721235	0.0110335	0.00379335	0.0145369	0.032933	0.0493391	0.0392075	0.0362852
206.8	0.0543814	1.51316	1.3956	1.08319	1.12279	0.608293	0.334495	0.204796	0.0807349	0.794281	0.6973	0.50841	0.507675	0.140446	0.360844	0.254061	0.0722267	1.36635	1.44452	1.25037	0.637061	0.90602	0.628831	0.124328	0.0714115	0.0121085	0.00339035	0.0142859	0.032554	0.0487561	0.0399635	0.0361752
207	0.0544274	1.51485	1.39871	1.08549	1.12546	0.610196	0.333172	0.206374	0.0815599	0.794431	0.699558	0.509581	0.509332	0.14059	0.360594	0.25387	0.0723057	1.37164	1.44629	1.2508	0.637118	0.90611	0.630174	0.123737	0.0712495	0.0116785	0.00380535	0.0139449	0.03406	0.0482741	0.0397945	0.0354352
207.2	0.0545454	1.519	1.40022	1.08723	1.12683	0.610661	0.333423	0.20675	0.0806469	0.795761	0.700855	0.509673	0.509449	0.140513	0.360529	0.253777	0.0730887	1.37546	1.4505	1.25214	0.637617	0.90672	0.631551	0.12375	0.0712605	0.0101535	0.00323735	0.0142679	0.032836	0.0498061	0.0402565	0.0364772
207.4	0.0544794	1.52255	1.40369	1.08973	1.12846	0.611304	0.33454	0.207507	0.0811519	0.796771	0.701353	0.509329	0.509943	0.140985	0.360542	0.253652	0.0727537	1.37947	1.45307	1.25439	0.638827	0.90709	0.632669	0.123106	0.0711995	0.00954647	0.00296435	0.0142259	0.032567	0.0484701	0.0400025	0.0367882
207.6	0.0552024	1.52526	1.40579	1.09231	1.13077	0.611904	0.333846	0.208122	0.0812929	0.795311	0.702779	0.508399	0.510931	0.141903	0.360711	0.254106	0.0735147	1.38414	1.45546	1.25603	0.640275	0.90812	0.631995	0.122174	0.0713305	0.00853547	0.00412235	0.0146939	0.032004	0.0481791	0.0413055	0.0364422
207.8	0.0560434	1.52879	1.4089	1.09453	1.13278	0.613954	0.334231	0.208221	0.0819099	0.796611	0.702136	0.509679	0.510946	0.142243	0.361359	0.254642	0.0713427	1.3879	1.45717	1.25725	0.64183	0.90799	0.632505	0.122764	0.0695735	0.00826547	0.00521535	0.0151829	0.033383	0.0492621	0.0418495	0.0360322
208	0.0563264	1.53341	1.41252	1.09695	1.13617	0.614962	0.334739	0.207902	0.0813869	0.797451	0.70281	0.509494	0.510671	0.142916	0.361321	0.254771	0.0726717	1.39227	1.45977	1.2592	0.643436	0.91042	0.63213	0.12332	0.0698445	0.00873547	0.00589135	0.0154029	0.032282	0.0484741	0.0414175	0.0362712
208.2	0.0561804	1.53637	1.41685	1.09841	1.13919	0.616229	0.334975	0.207579	0.0823859	0.797131	0.703134	0.509592	0.510798	0.143166	0.361388	0.255182	0.0719527	1.39784	1.46037	1.26131	0.644908	0.91176	0.632564	0.123073	0.0690075	0.0102165	0.00596435	0.0149159	0.032812	0.0473031	0.0404965	0.0360032
208.4	0.0563974	1.53979	1.42101	1.09981	1.14412	0.616451	0.335085	0.207845	0.0809659	0.797051	0.702628	0.509206	0.51058	0.143815	0.361079	0.255105	0.0728097	1.40248	1.4631	1.2623	0.646747	0.91305	0.6324	0.123527	0.0698455	0.0110035	0.00667635	0.0157149	0.032421	0.0476931	0.0407935	0.0343822
208.6	0.0551854	1.54385	1.42402	1.10248	1.14842	0.615448	0.335171	0.208026	0.0795249	0.797341	0.701487	0.509919	0.510739	0.14431	0.361362	0.256282	0.0736037	1.40781	1.46452	1.26351	0.64772	0.91326	0.633014	0.12476	0.0693205	0.0121685	0.00665535	0.0150889	0.03362	0.0479851	0.0402045	0.0346122
208.8	0.0549314	1.54637	1.42697	1.1045	1.14984	0.616877	0.336624	0.207407	0.0795099	0.797611	0.703044	0.510779	0.510668	0.144679	0.360364	0.256095	0.0748947	1.41264	1.46764	1.26556	0.64896	0.91433	0.633237	0.124128	0.0698475	0.0122815	0.00630835	0.0137369	0.033679	0.0470571	0.0396675	0.0347682
209	0.0546654	1.54892	1.42953	1.10709	1.1525	0.617726	0.336948	0.208153	0.0791429	0.798501	0.702186	0.510917	0.511038	0.143484	0.360881	0.25742	0.0740297	1.41735	1.4707	1.26696	0.649711	0.91362	0.63362	0.123029	0.0699025	0.0109435	0.00504735	0.0140179	0.033851	0.0480991	0.0402425	0.0357782
209.2	0.0557434	1.55226	1.43194	1.10957	1.15667	0.617973	0.337639	0.209577	0.0785769	0.800331	0.701847	0.512378	0.510828	0.143726	0.360869	0.256654	0.0740347	1.42049	1.47248	1.26838	0.652281	0.91351	0.634341	0.123949	0.0697545	0.0109725	0.00595735	0.0131559	0.033523	0.0481961	0.0413255	0.0358562
209.4	0.0560704	1.55384	1.43422	1.11261	1.15699	0.619148	0.337216	0.210127	0.0790479	0.801481	0.70383	0.51253	0.512456	0.143197	0.361855	0.257965	0.0737017	1.42496	1.47353	1.27002	0.65291	0.91388	0.634016	0.124438	0.0694205	0.0105895	0.00542635	0.0139059	0.032656	0.0479621	0.0409585	0.0370132
209.6	0.0565034	1.55699	1.43717	1.11532	1.1583	0.62126	0.339474	0.210407	0.0798789	0.803641	0.705125	0.513936	0.513129	0.142726	0.361273	0.257551	0.0732697	1.42822	1.47527	1.27154	0.65503	0.91602	0.634838	0.124445	0.0694335	0.0106945	0.00503435	0.0142679	0.032149	0.0481151	0.0410685	0.0368102
209.8	0.0567884	1.55982	1.44063	1.11739	1.16135	0.621233	0.340612	0.211876	0.0792279	0.803051	0.70603	0.51241	0.513711	0.142509	0.362715	0.258162	0.0729097	1.43138	1.47696	1.27295	0.655442	0.91614	0.636795	0.124999	0.0694645	0.0112595	0.00613435	0.0162329	0.032284	0.0486621	0.0415005	0.0372022
210	0.0573434	1.56341	1.44442	1.11972	1.16184	0.622856	0.340599	0.210633	0.0789949	0.804061	0.706767	0.512068	0.513558	0.144614	0.362753	0.258627	0.0736607	1.43633	1.47782	1.27413	0.657095	0.91881	0.637944	0.126073	0.0688785	0.0127875	0.00594435	0.0154579	0.033079	0.0497871	0.0409395	0.0366362
210.2	0.0564624	1.56754	1.44708	1.12189	1.1628	0.623932	0.33952	0.210443	0.0781379	0.804361	0.707616	0.511257	0.514516	0.145153	0.362688	0.259039	0.0741937	1.44176	1.47922	1.27546	0.656922	0.91855	0.638615	0.124912	0.0715675	0.0121735	0.00517035	0.0160209	0.032169	0.0490551	0.0408765	0.0369012
210.4	0.0569304	1.57177	1.44977	1.12378	1.16726	0.625477	0.34062	0.210346	0.0788339	0.804541	0.707565	0.510792	0.514676	0.146233	0.36361	0.258178	0.0739757	1.44603	1.48218	1.27742	0.657477	0.9204	0.639574	0.124723	0.0713915	0.0122505	0.00484735	0.0152799	0.03288	0.0496391	0.0417845	0.0373302
210.6	0.0565454	1.57533	1.45339	1.12517	1.16839	0.626768	0.340237	0.2088	0.0803179	0.805131	0.707948	0.510639	0.515137	0.146224	0.364499	0.258048	0.0739567	1.45122	1.48349	1.2787	0.657492	0.9195	0.639851	0.124369	0.0721635	0.0125215	0.00456135	0.0154169	0.033335	0.0489971	0.0418155	0.0377262
210.8	0.0561894	1.57925	1.45622	1.12809	1.17205	0.628356	0.340463	0.207837	0.0808839	0.806601	0.709029	0.512208	0.516208	0.145445	0.364558	0.258747	0.0744457	1.45588	1.48478	1.28033	0.658127	0.92032	0.640006	0.124412	0.0715395	0.0122835	0.00417935	0.0143769	0.03275	0.0492011	0.0406535	0.0379702
211	0.0552694	1.58199	1.45867	1.12951	1.17577	0.627771	0.341528	0.208292	0.0816029	0.806871	0.70938	0.51341	0.517469	0.144918	0.365064	0.258117	0.0732197	1.45841	1.48697	1.28281	0.659371	0.92074	0.640334	0.124095	0.0716605	0.0125945	0.00529635	0.0143689	0.03345	0.0490401	0.0407115	0.0365982
211.2	0.0565664	1.58417	1.46202	1.13204	1.17839	0.628753	0.342266	0.207771	0.0826089	0.806781	0.711076	0.514718	0.517875	0.14445	0.366401	0.258557	0.0730177	1.46258	1.48912	1.28486	0.660994	0.92246	0.640678	0.125253	0.0696515	0.0130045	0.00607035	0.0142929	0.035444	0.0495411	0.0409465	0.0358912
211.4	0.0563734	1.58918	1.46498	1.13541	1.18036	0.629958	0.342197	0.208698	0.0820409	0.806221	0.711306	0.515379	0.518818	0.143905	0.365978	0.258874	0.0723527	1.46654	1.48961	1.28531	0.664099	0.92303	0.641473	0.124957	0.0703055	0.0123625	0.00636135	0.0144139	0.036444	0.0493071	0.0397745	0.0358432
211.6	0.0568724	1.59131	1.46809	1.1372	1.18466	0.630714	0.341808	0.210666	0.0813359	0.805831	0.712645	0.515243	0.518764	0.144944	0.365898	0.25954	0.0718517	1.46986	1.49145	1.2875	0.664901	0.92531	0.642983	0.124558	0.0695045	0.0121195	0.00656335	0.0140499	0.036835	0.0507771	0.0394875	0.0366272
211.8	0.0568224	1.59377	1.47124	1.13918	1.185	0.632312	0.339599	0.211427	0.0815179	0.806161	0.71286	0.515544	0.518372	0.14605	0.366062	0.259647	0.0713097	1.47446	1.49406	1.2888	0.667311	0.92787	0.644235	0.125334	0.0718205	0.0118505	0.00732635	0.0142359	0.036547	0.0507921	0.0407605	0.0369632
212	0.0581134	1.59636	1.47423	1.14137	1.18717	0.633208	0.340901	0.212156	0.0804669	0.805601	0.715093	0.515345	0.518322	0.146074	0.365819	0.259074	0.0733877	1.47857	1.49628	1.2894	0.66866	0.92881	0.645572	0.126001	0.0706495	0.0113555	0.00833435	0.0152759	0.036147	0.0509701	0.0421455	0.0373082
212.2	0.0575424	1.59753	1.47661	1.1429	1.19007	0.63479	0.342423	0.212963	0.0813619	0.806041	0.714651	0.515563	0.518685	0.148712	0.365423	0.2597	0.0738407	1.48166	1.49993	1.29007	0.6696	0.92968	0.647069	0.126321	0.0709075	0.0114865	0.00707235	0.0149969	0.036264	0.0508971	0.0415215	0.0374222
212.4	0.0568854	1.59857	1.4798	1.14472	1.19102	0.635296	0.343215	0.21245	0.0828889	0.807961	0.715171	0.517418	0.518296	0.149193	0.365559	0.260092	0.0743877	1.48526	1.50161	1.29288	0.670149	0.93091	0.647636	0.126679	0.0704515	0.0124405	0.00786035	0.0151529	0.03588	0.0510231	0.0417785	0.0375092
212.6	0.0571124	1.60205	1.48141	1.14857	1.19313	0.637011	0.344863	0.212349	0.0816299	0.809431	0.715065	0.517485	0.519171	0.147752	0.365377	0.259463	0.0741367	1.4901	1.50322	1.29363	0.671671	0.93086	0.647259	0.12785	0.0694425	0.0126135	0.00706735	0.0148809	0.034789	0.0500921	0.0421045	0.0359002
212.8	0.0580914	1.60543	1.48471	1.15086	1.19737	0.636007	0.346832	0.213005	0.0816739	0.809621	0.715245	0.518039	0.519192	0.148034	0.36531	0.259571	0.0742397	1.49385	1.50477	1.29516	0.671863	0.93062	0.647242	0.127603	0.0688115	0.0131645	0.00589635	0.0154219	0.034625	0.0493491	0.0409065	0.0350672
213	0.0567734	1.60909	1.48762	1.15342	1.20055	0.638284	0.346506	0.213194	0.0824129	0.810291	0.714225	0.517956	0.519539	0.147727	0.365873	0.2593	0.0733867	1.49881	1.50711	1.29665	0.673851	0.93081	0.648287	0.127367	0.0699115	0.0145985	0.00535735	0.0142439	0.034514	0.0494361	0.0400695	0.0346362
213.2	0.0569874	1.6131	1.49062	1.15759	1.20169	0.639787	0.346963	0.212713	0.0809469	0.810651	0.713908	0.517615	0.520067	0.145671	0.365438	0.25911	0.0725167	1.50347	1.50743	1.29799	0.674569	0.93127	0.648219	0.127228	0.0688295	0.0140275	0.00574035	0.0149679	0.033668	0.0498181	0.0394505	0.0349482
213.4	0.0573674	1.61644	1.49451	1.15822	1.20364	0.641086	0.346787	0.212266	0.0807669	0.811221	0.71489	0.517145	0.520599	0.145802	0.36624	0.259491	0.0734227	1.50724	1.50902	1.29806	0.676785	0.93265	0.649323	0.127124	0.0692545	0.0141625	0.00468535	0.0148099	0.033959	0.0509071	0.0390905	0.0345212
213.6	0.0578464	1.61845	1.49823	1.15836	1.20605	0.642256	0.345242	0.212072	0.0818869	0.810171	0.714993	0.5179	0.519727	0.146268	0.366701	0.260864	0.0740717	1.51064	1.51144	1.30023	0.679083	0.93341	0.650677	0.126658	0.0696855	0.0141365	0.00558535	0.0159969	0.03439	0.0517551	0.0391305	0.0351792
213.8	0.0582504	1.62047	1.49969	1.16082	1.20524	0.643497	0.346727	0.211619	0.0814639	0.811061	0.716178	0.516755	0.520503	0.145995	0.36768	0.26091	0.0744467	1.51424	1.51441	1.30224	0.68118	0.93463	0.651799	0.126781	0.0682875	0.0136525	0.00623335	0.0154339	0.035106	0.0517151	0.0397455	0.0349262
214	0.0591444	1.62315	1.50286	1.16292	1.20614	0.645081	0.34692	0.211745	0.0818669	0.812681	0.716037	0.517777	0.520708	0.146219	0.367854	0.262129	0.0741807	1.51695	1.51586	1.30375	0.681164	0.93546	0.651865	0.127065	0.0686395	0.0121185	0.00587235	0.0162359	0.034474	0.0507591	0.0407995	0.0358132
214.2	0.0595464	1.62684	1.50604	1.16286	1.20717	0.646044	0.345814	0.212824	0.0829809	0.812871	0.716717	0.518778	0.520228	0.147233	0.368382	0.262843	0.0750977	1.52055	1.51786	1.30626	0.681882	0.93719	0.651651	0.127043	0.0701975	0.0116625	0.00744635	0.0164019	0.035203	0.0510651	0.0416745	0.0358212
214.4	0.0599974	1.6299	1.50839	1.16712	1.20893	0.645687	0.346744	0.213089	0.0824199	0.813441	0.716448	0.519334	0.520141	0.147886	0.367915	0.263161	0.0741437	1.52555	1.52134	1.30913	0.682495	0.93709	0.65289	0.126945	0.0707645	0.0110035	0.00837735	0.0163019	0.033904	0.0495111	0.0415685	0.0356122
214.6	0.0592044	1.63231	1.5101	1.16942	1.21064	0.644106	0.34836	0.213808	0.0815089	0.814661	0.717692	0.519806	0.522009	0.14883	0.36921	0.262884	0.0740107	1.53019	1.52359	1.31032	0.681601	0.93843	0.653555	0.127824	0.0705745	0.0108875	0.00885535	0.0156269	0.033896	0.0491761	0.0415995	0.0346872
214.8	0.0579004	1.63671	1.51437	1.17211	1.21451	0.646451	0.34755	0.213897	0.0814239	0.815631	0.716641	0.521632	0.522433	0.14933	0.368762	0.264046	0.0741317	1.53556	1.52383	1.31185	0.683145	0.93722	0.652813	0.127125	0.0710235	0.0105255	0.00857635	0.0163469	0.033385	0.0497401	0.0423015	0.0354992
215	0.0576254	1.64051	1.51554	1.17497	1.21768	0.647001	0.347694	0.214356	0.0807629	0.816121	0.718247	0.521522	0.523667	0.150849	0.369144	0.264669	0.0733927	1.53961	1.52442	1.31338	0.68472	0.93812	0.653795	0.126872	0.0705975	0.0108965	0.00921635	0.0162429	0.033422	0.0497941	0.0417315	0.0352692
215.2	0.0577154	1.64241	1.51816	1.17769	1.22196	0.646898	0.349661	0.214111	0.0797109	0.817501	0.719484	0.522654	0.524007	0.149656	0.368972	0.264487	0.0725937	1.543	1.52654	1.31435	0.685809	0.93893	0.655226	0.127268	0.0706265	0.0119835	0.00913935	0.0154579	0.033314	0.0495821	0.0412335	0.0351772
215.4	0.0570044	1.64534	1.52045	1.17898	1.22426	0.64851	0.350229	0.215361	0.0795619	0.817101	0.719188	0.522364	0.524253	0.149574	0.368643	0.263811	0.0728497	1.54636	1.52706	1.31548	0.686383	0.94056	0.654715	0.127733	0.0696105	0.0127465	0.0102214	0.0157349	0.033803	0.0503961	0.0417135	0.0348482
215.6	0.0574624	1.64809	1.52424	1.18145	1.22638	0.652069	0.3491	0.215246	0.0806329	0.817771	0.719391	0.523785	0.524187	0.14872	0.368388	0.263596	0.0726637	1.54924	1.52923	1.31655	0.688307	0.94248	0.653952	0.126924	0.0699655	0.0124325	0.0116924	0.0160389	0.034292	0.0499641	0.0421165	0.0365912
215.8	0.0584894	1.6493	1.52556	1.18244	1.22992	0.651505	0.350208	0.214852	0.0807969	0.817301	0.720063	0.524888	0.524955	0.148639	0.368401	0.263274	0.0716567	1.55217	1.5326	1.3179	0.688756	0.94561	0.655865	0.127064	0.0682575	0.0136955	0.0120694	0.0149159	0.034746	0.0501491	0.0417715	0.0358662
216	0.0595964	1.65103	1.53002	1.18498	1.22984	0.651663	0.349844	0.214179	0.0802939	0.816941	0.720435	0.525244	0.524158	0.14799	0.368048	0.263155	0.0729117	1.55676	1.53415	1.32017	0.690049	0.94583	0.656452	0.127261	0.0689805	0.0136905	0.0111934	0.0154849	0.036214	0.0503871	0.0416165	0.0361712
216.2	0.0582894	1.65432	1.53152	1.18648	1.23182	0.652681	0.349139	0.214027	0.0804029	0.816911	0.720172	0.523783	0.524735	0.149176	0.370768	0.264386	0.0734357	1.56143	1.53599	1.32147	0.691546	0.9465	0.656148	0.127021	0.0675675	0.0141855	0.00979535	0.0165709	0.036585	0.0504001	0.0413495	0.0361452
216.4	0.0584444	1.65706	1.53419	1.18906	1.23532	0.654113	0.349234	0.213533	0.0798329	0.817001	0.721793	0.524322	0.525245	0.149027	0.371495	0.26513	0.0725927	1.56621	1.53819	1.32336	0.692624	0.94694	0.657668	0.127037	0.0689565	0.0143535	0.00896035	0.0161519	0.036357	0.0500001	0.0414775	0.0368232
216.6	0.0579744	1.66046	1.53635	1.19136	1.23727	0.654625	0.350386	0.213753	0.0795119	0.816871	0.722296	0.523502	0.5256	0.149559	0.371328	0.264929	0.0726067	1.57025	1.53856	1.32527	0.694034	0.94609	0.659178	0.127322	0.0688035	0.0150165	0.00738935	0.0168609	0.035834	0.0504751	0.0415265	0.0361522
216.8	0.0578214	1.66373	1.53951	1.19433	1.23823	0.656102	0.349744	0.215818	0.0788479	0.817601	0.723773	0.522728	0.525633	0.150083	0.371345	0.26376	0.0732767	1.57359	1.53918	1.32688	0.695523	0.94656	0.658457	0.126854	0.0711965	0.0144455	0.00578135	0.0172789	0.035873	0.0501541	0.0411465	0.0371622
217	0.0565294	1.66691	1.54114	1.1958	1.24284	0.656976	0.351304	0.216146	0.0814609	0.818131	0.72398	0.523492	0.525694	0.149153	0.371946	0.26451	0.0728297	1.57777	1.54136	1.32776	0.696256	0.94768	0.658657	0.127843	0.0705715	0.0148105	0.00647235	0.0167559	0.035489	0.0504411	0.0412075	0.0372292
217.2	0.0568414	1.66921	1.54367	1.19808	1.24542	0.658128	0.35179	0.215655	0.0813319	0.818401	0.725324	0.525231	0.526143	0.1499	0.369688	0.264239	0.0736197	1.58097	1.54281	1.32983	0.697269	0.9482	0.659879	0.127656	0.0715505	0.0140205	0.00649435	0.0167049	0.034944	0.0517031	0.0416285	0.0364752
217.4	0.0574934	1.6715	1.54579	1.19902	1.2473	0.659385	0.352114	0.215845	0.0818399	0.820011	0.725249	0.526687	0.52594	0.150499	0.370314	0.263765	0.0741377	1.58396	1.54551	1.33025	0.69746	0.94881	0.659093	0.127695	0.0705695	0.0130765	0.00602235	0.0167149	0.035687	0.0522291	0.0417595	0.0367162
217.6	0.0577444	1.67367	1.54769	1.20059	1.24998	0.660631	0.353411	0.216795	0.0823489	0.820501	0.72652	0.527672	0.526316	0.150641	0.370919	0.264209	0.0741787	1.58706	1.54815	1.33121	0.6986	0.95096	0.659465	0.12847	0.0718955	0.0128515	0.00588135	0.0165899	0.035617	0.0517081	0.0415105	0.0358822
217.8	0.0571884	1.6759	1.54939	1.20115	1.25234	0.661944	0.354637	0.216751	0.0828999	0.820051	0.726224	0.527546	0.526778	0.150697	0.371752	0.266214	0.0740867	1.59101	1.54953	1.33253	0.698908	0.95123	0.660156	0.129731	0.0709795	0.0129405	0.00629635	0.0161899	0.036333	0.0517141	0.0416715	0.0352462
218	0.0576484	1.67894	1.55126	1.20267	1.25385	0.663726	0.354754	0.217259	0.0806719	0.820651	0.726075	0.527438	0.527919	0.152058	0.372499	0.266015	0.0745577	1.59492	1.55162	1.33422	0.699806	0.95282	0.659637	0.12898	0.0712475	0.0128105	0.00417535	0.0165319	0.036199	0.0513091	0.0417585	0.0351682
218.2	0.0587554	1.68073	1.55402	1.20513	1.2544	0.662689	0.355167	0.218392	0.0794369	0.821061	0.726051	0.527181	0.528734	0.150908	0.373051	0.266203	0.0733337	1.5989	1.55297	1.33507	0.701435	0.95363	0.658908	0.12911	0.0713895	0.0120455	0.00573035	0.0153969	0.035433	0.0500131	0.0424335	0.0358292
218.4	0.0576934	1.68413	1.55752	1.20723	1.25531	0.662909	0.354221	0.219302	0.0792489	0.821151	0.726872	0.527466	0.530225	0.150874	0.373246	0.267997	0.0731097	1.60155	1.55335	1.33685	0.703044	0.95461	0.659943	0.129392	0.0709075	0.0131475	0.00632735	0.0159869	0.035174	0.0497891	0.0420285	0.0353682
218.6	0.0578424	1.68668	1.55932	1.20996	1.25754	0.663141	0.353817	0.218574	0.0789759	0.822001	0.72657	0.527906	0.530289	0.150691	0.373254	0.269058	0.0728157	1.60476	1.55601	1.33854	0.70345	0.95498	0.660224	0.128102	0.0693435	0.0127405	0.00709335	0.0149609	0.035571	0.0503171	0.0426885	0.0357352
218.8	0.0577304	1.68938	1.56194	1.21331	1.25886	0.663483	0.354202	0.21801	0.0784369	0.823331	0.72707	0.528716	0.52989	0.150457	0.373097	0.268197	0.0721067	1.60803	1.55777	1.34053	0.704804	0.9558	0.661435	0.127588	0.0697755	0.0127485	0.00751035	0.0162349	0.03418	0.0500291	0.0430985	0.0361322
219	0.0573034	1.69126	1.56463	1.21389	1.26062	0.662926	0.354419	0.217739	0.0785119	0.823701	0.727959	0.528927	0.529912	0.151159	0.372642	0.268741	0.0715897	1.6113	1.55977	1.34147	0.705564	0.95644	0.662551	0.128368	0.0697525	0.0134365	0.0100854	0.0158059	0.033694	0.0514381	0.0428365	0.0350822
219.2	0.0571664	1.69376	1.56774	1.21606	1.26526	0.665626	0.355017	0.218839	0.0800899	0.824061	0.72911	0.529103	0.529459	0.151784	0.373374	0.269292	0.0712337	1.6138	1.56114	1.34307	0.706233	0.95844	0.664821	0.128624	0.0700345	0.0155065	0.00934435	0.0165619	0.034846	0.0517701	0.0427195	0.0355122
219.4	0.0577304	1.69463	1.56858	1.21848	1.26694	0.666263	0.355833	0.218798	0.0798049	0.824371	0.729291	0.528837	0.529779	0.151557	0.372822	0.269265	0.0711047	1.61838	1.56337	1.34538	0.707896	0.95869	0.665895	0.128551	0.0698175	0.0151275	0.00904535	0.0155919	0.03504	0.0518841	0.0432995	0.0355492
219.6	0.0575684	1.69774	1.5713	1.22053	1.26843	0.667357	0.355883	0.218831	0.0793369	0.823981	0.730013	0.529385	0.530459	0.15208	0.37374	0.269242	0.0706007	1.6225	1.56292	1.34737	0.708739	0.9599	0.665892	0.12969	0.0699545	0.0155995	0.00911835	0.0162479	0.034976	0.0526621	0.0417255	0.0353402
219.8	0.0590884	1.6999	1.57371	1.2225	1.27144	0.668354	0.35471	0.219428	0.0797479	0.825311	0.729605	0.529895	0.531137	0.152488	0.374151	0.270433	0.0712907	1.62694	1.56619	1.34813	0.709367	0.96015	0.666463	0.129699	0.0710355	0.0174245	0.00912435	0.0162619	0.036521	0.0534631	0.0416365	0.0353732
220	0.0592314	1.70185	1.57683	1.22635	1.27308	0.66939	0.355018	0.220526	0.0789109	0.825431	0.73145	0.53082	0.531776	0.152443	0.37479	0.270362	0.0707787	1.6301	1.5668	1.3505	0.710453	0.96113	0.666302	0.129699	0.0698095	0.0169895	0.00940235	0.0174749	0.036989	0.0535091	0.0408095	0.0359772
220.2	0.0586754	1.7046	1.57938	1.22807	1.2734	0.669655	0.354733	0.219741	0.0789309	0.825291	0.73137	0.53104	0.532526	0.1528	0.375507	0.270546	0.0722417	1.63523	1.5701	1.35261	0.712504	0.96096	0.665486	0.128988	0.0701935	0.0155185	0.00871235	0.0166049	0.035532	0.0532711	0.0400755	0.0354322
220.4	0.0582964	1.70793	1.58295	1.22996	1.27664	0.670975	0.353593	0.219773	0.0793639	0.826041	0.730698	0.531415	0.532614	0.153763	0.37561	0.26981	0.0730807	1.63846	1.57188	1.35284	0.713472	0.96166	0.665901	0.129185	0.0699535	0.0141105	0.00787435	0.0176409	0.036415	0.0524481	0.0398305	0.0352342
220.6	0.0582804	1.70877	1.58639	1.23027	1.27759	0.671786	0.355229	0.220479	0.0804739	0.826661	0.731836	0.529806	0.532824	0.153971	0.375029	0.26908	0.0731677	1.64251	1.57443	1.35443	0.715915	0.96081	0.666953	0.129427	0.0718205	0.0146565	0.00806235	0.0172659	0.037247	0.0522451	0.0409425	0.0358352
220.8	0.0570564	1.71113	1.58915	1.2319	1.27887	0.673451	0.356712	0.220802	0.0808969	0.825771	0.733176	0.529472	0.534083	0.155218	0.376089	0.269604	0.0731717	1.64574	1.57525	1.35605	0.717642	0.96239	0.666956	0.129797	0.0712335	0.0125415	0.00770135	0.0168599	0.037525	0.0518641	0.0404335	0.0355082
221	0.0574224	1.71411	1.5914	1.23414	1.28073	0.674855	0.355442	0.220356	0.0813459	0.826641	0.732545	0.529406	0.534083	0.154701	0.375612	0.270777	0.0734437	1.65013	1.5769	1.35694	0.71972	0.96387	0.668293	0.129428	0.0721305	0.0124435	0.00613435	0.0165419	0.036924	0.0516821	0.0417255	0.0350752
221.2	0.0571814	1.71662	1.5931	1.2376	1.28237	0.67656	0.356002	0.220376	0.0815689	0.828671	0.733649	0.530221	0.533951	0.154436	0.375549	0.270163	0.0727477	1.65231	1.57707	1.35836	0.720162	0.96517	0.668305	0.130475	0.0712875	0.0130255	0.00697735	0.0171979	0.038377	0.0520671	0.0425005	0.0356222
221.4	0.0588664	1.71937	1.59528	1.23944	1.28482	0.6774	0.358064	0.220246	0.0819799	0.827821	0.736389	0.530763	0.534678	0.154432	0.376375	0.270934	0.0717977	1.65471	1.57922	1.35974	0.722148	0.96718	0.668389	0.130358	0.0708155	0.0145845	0.00775835	0.0169019	0.0379	0.0543221	0.0430835	0.0358432
221.6	0.0589994	1.72267	1.59664	1.24317	1.28804	0.678081	0.35759	0.218444	0.0807959	0.828491	0.735031	0.533064	0.534814	0.154743	0.377572	0.271651	0.0724187	1.65811	1.58126	1.36076	0.723139	0.96952	0.669095	0.13021	0.0707475	0.0148115	0.00677235	0.0171639	0.03904	0.0552641	0.0419475	0.0357432
221.8	0.0597714	1.726	1.5989	1.24524	1.29014	0.678408	0.357402	0.219433	0.0809319	0.829381	0.735356	0.53339	0.535781	0.153799	0.376576	0.26968	0.0733077	1.66149	1.58203	1.36296	0.723531	0.97129	0.669134	0.129983	0.0702395	0.0156645	0.00755835	0.0166499	0.039032	0.0547771	0.0420205	0.0360902
222	0.0593864	1.72828	1.60098	1.24693	1.29185	0.68011	0.359213	0.220145	0.0809969	0.829801	0.73609	0.532406	0.536605	0.153947	0.377411	0.268498	0.0728877	1.6646	1.58473	1.36422	0.724514	0.97028	0.669277	0.130503	0.0695875	0.0155385	0.00779835	0.0156829	0.039943	0.0555441	0.0417895	0.0371172
222.2	0.0601414	1.73106	1.60321	1.24757	1.2952	0.681437	0.360283	0.219549	0.0809689	0.829081	0.736655	0.532008	0.536647	0.153401	0.377653	0.269372	0.0716657	1.66763	1.5871	1.36508	0.725066	0.97008	0.671428	0.130014	0.0691035	0.0152835	0.00823635	0.0166249	0.040075	0.0553041	0.0422795	0.0362952
222.4	0.0602004	1.73302	1.605	1.24987	1.29711	0.681932	0.360378	0.220051	0.0822529	0.830421	0.73592	0.531525	0.536663	0.153741	0.37857	0.269153	0.0732197	1.6728	1.5882	1.36789	0.724503	0.97009	0.67125	0.130988	0.0706695	0.0150605	0.00840635	0.0175889	0.040915	0.0544531	0.0425505	0.0366642
222.6	0.0608644	1.7365	1.60691	1.25277	1.30012	0.683308	0.359802	0.222284	0.0820369	0.830751	0.736846	0.530458	0.537439	0.154521	0.378434	0.26916	0.0726427	1.67559	1.5892	1.36873	0.725343	0.97041	0.672038	0.131181	0.0701365	0.0142035	0.00923435	0.0175429	0.039314	0.0542571	0.0433135	0.0366272
222.8	0.0613334	1.73764	1.60955	1.25342	1.30357	0.685217	0.361199	0.221311	0.0821449	0.831711	0.737516	0.532133	0.536706	0.154807	0.379487	0.269862	0.0726587	1.67801	1.59204	1.3698	0.726147	0.97087	0.673108	0.130981	0.0704215	0.0145445	0.00924035	0.0175159	0.038242	0.0552851	0.0434315	0.0359252
223	0.0608124	1.74002	1.61119	1.25415	1.30663	0.684132	0.361052	0.221223	0.0832769	0.831821	0.736582	0.534292	0.537312	0.155621	0.381152	0.271481	0.0729257	1.68123	1.59399	1.3717	0.726886	0.9738	0.673448	0.130379	0.0707645	0.0152955	0.00986835	0.0187899	0.038737	0.0542871	0.0423695	0.0356972
223.2	0.0607744	1.74144	1.61347	1.25743	1.30777	0.684705	0.360925	0.22244	0.0831719	0.831431	0.736899	0.535154	0.53895	0.157211	0.381935	0.27214	0.0732837	1.6858	1.59531	1.37292	0.728973	0.97605	0.673705	0.131116	0.0714215	0.0146505	0.00918335	0.0190199	0.038532	0.0548871	0.0413775	0.0358312
223.4	0.0597024	1.74487	1.6171	1.26017	1.30992	0.686135	0.361136	0.222681	0.0818049	0.831711	0.737643	0.535619	0.53874	0.157016	0.382096	0.273893	0.0733697	1.68784	1.5972	1.37333	0.730468	0.97667	0.674172	0.130032	0.0717065	0.0138565	0.00949535	0.0181759	0.037935	0.0546451	0.0407455	0.0360832
223.6	0.0592964	1.74609	1.62002	1.26097	1.31108	0.686672	0.360615	0.223113	0.0817229	0.831351	0.738289	0.5357	0.539099	0.156451	0.382186	0.275154	0.0751947	1.69203	1.59943	1.37428	0.730552	0.97776	0.674534	0.129245	0.0723955	0.0136235	0.00833135	0.0176239	0.037666	0.0541701	0.0408725	0.0363532
223.8	0.0584124	1.74794	1.62115	1.26341	1.31148	0.687302	0.360317	0.223188	0.0807299	0.830421	0.738348	0.535343	0.538653	0.156981	0.382725	0.275668	0.0744177	1.69559	1.59988	1.37568	0.732529	0.97799	0.674499	0.129875	0.0730945	0.0134235	0.00834935	0.0185399	0.038007	0.0550461	0.0402055	0.0361382
224	0.0586674	1.75064	1.62396	1.26603	1.31358	0.689777	0.360915	0.223633	0.0791689	0.830281	0.740359	0.535344	0.539076	0.156185	0.380332	0.274732	0.0745317	1.69843	1.60035	1.37671	0.734167	0.97781	0.675982	0.130334	0.0730265	0.0130715	0.00799935	0.0181899	0.038639	0.0546501	0.0411485	0.0358382
224.2	0.0588414	1.75281	1.62684	1.26724	1.31397	0.690814	0.360687	0.224063	0.0802779	0.831271	0.740089	0.535602	0.539631	0.15625	0.380493	0.274518	0.0758677	1.70108	1.60173	1.37812	0.734183	0.9771	0.67626	0.129982	0.0738545	0.0146515	0.00774935	0.0176179	0.038984	0.0536851	0.0415435	0.0357652
224.4	0.0581664	1.75513	1.6284	1.2689	1.31711	0.692633	0.360289	0.223943	0.0804239	0.831671	0.740056	0.536324	0.540439	0.156149	0.380789	0.272755	0.0757317	1.70533	1.60335	1.38044	0.735424	0.9781	0.677424	0.131381	0.0729095	0.0146095	0.00833235	0.0175529	0.038686	0.0539441	0.0419965	0.0347172
224.6	0.0586634	1.75764	1.63045	1.27101	1.31964	0.693229	0.361126	0.223956	0.0819039	0.833421	0.741508	0.538009	0.540059	0.156247	0.380974	0.273573	0.0742187	1.70877	1.6054	1.38238	0.736595	0.97879	0.677231	0.131325	0.0718165	0.0164545	0.00932435	0.0189389	0.039389	0.0532541	0.0417615	0.0349142
224.8	0.0592914	1.76049	1.63352	1.2739	1.32202	0.694579	0.360794	0.223771	0.0827499	0.834121	0.742858	0.538051	0.540923	0.156108	0.381625	0.274177	0.0747967	1.71227	1.60831	1.38281	0.737433	0.97895	0.678987	0.131618	0.0705935	0.0166255	0.0102684	0.0183999	0.040238	0.0523631	0.0421875	0.0366182
225	0.0603774	1.76207	1.63602	1.27566	1.32406	0.695767	0.361045	0.223578	0.0843049	0.835471	0.74213	0.53852	0.540909	0.15635	0.383004	0.275539	0.0755397	1.7164	1.61009	1.38419	0.738703	0.97943	0.679	0.13187	0.0715265	0.0163665	0.0105044	0.0178099	0.039488	0.0528701	0.0413875	0.0364792
225.2	0.0600194	1.76504	1.63751	1.27649	1.32708	0.695853	0.361703	0.223284	0.0826229	0.836551	0.742566	0.53943	0.540952	0.155087	0.383248	0.276243	0.0754307	1.71952	1.6116	1.38513	0.741468	0.98094	0.679445	0.131859	0.0700885	0.0172155	0.0115084	0.0175219	0.039079	0.0537861	0.0410115	0.0366272
225.4	0.0609254	1.76707	1.64049	1.27782	1.32819	0.695358	0.36321	0.22483	0.0829329	0.836951	0.74332	0.540634	0.541663	0.155064	0.382493	0.277718	0.0740337	1.72187	1.6114	1.38569	0.741765	0.98152	0.680029	0.131384	0.0710575	0.0176055	0.0109584	0.0168799	0.040395	0.0539151	0.0405735	0.0376422
225.6	0.0602684	1.7692	1.64288	1.27922	1.32974	0.696259	0.363516	0.224604	0.0827419	0.837161	0.743278	0.540308	0.542353	0.155677	0.383164	0.277853	0.0740627	1.72377	1.6129	1.38622	0.742744	0.9825	0.681339	0.132416	0.0711235	0.0175855	0.0120744	0.0159689	0.040297	0.0550181	0.0404225	0.0376302
225.8	0.0596744	1.773	1.645	1.28121	1.33201	0.696683	0.364176	0.225586	0.0823879	0.837531	0.743323	0.540637	0.543009	0.155656	0.382879	0.27784	0.0734097	1.7273	1.61387	1.38848	0.743055	0.98324	0.680676	0.1313	0.0731505	0.0170555	0.0108394	0.0170409	0.039247	0.0554301	0.0402475	0.0370412
226	0.0585134	1.7758	1.64714	1.28324	1.33302	0.696065	0.363488	0.225413	0.0820209	0.837451	0.743844	0.54057	0.543632	0.156353	0.383156	0.276851	0.0728107	1.72985	1.61551	1.38959	0.743896	0.98424	0.682006	0.131292	0.0732745	0.0168445	0.0110934	0.0165439	0.040182	0.0553561	0.0410925	0.0373002
226.2	0.0584194	1.77764	1.64924	1.28576	1.33526	0.697246	0.363421	0.225934	0.0828479	0.838011	0.743223	0.540386	0.54349	0.157494	0.384059	0.277313	0.0732507	1.73216	1.6179	1.39145	0.743571	0.98594	0.682014	0.130846	0.0733275	0.0151225	0.0105764	0.0170189	0.040728	0.0552571	0.0411785	0.0375972
226.4	0.0589604	1.78037	1.65068	1.28702	1.33767	0.698186	0.3628	0.225216	0.0820279	0.838991	0.743719	0.539121	0.543292	0.157257	0.385138	0.276829	0.0742387	1.73545	1.62087	1.39187	0.745345	0.98702	0.682019	0.130303	0.0721305	0.0160985	0.0107684	0.0167929	0.040546	0.0548411	0.0422795	0.0370092
226.6	0.0591974	1.78308	1.65235	1.28881	1.33814	0.698749	0.364814	0.225577	0.0817159	0.838411	0.744192	0.54035	0.543336	0.157125	0.384781	0.276749	0.0744617	1.73975	1.62051	1.39309	0.746308	0.98659	0.681879	0.12994	0.0718205	0.0152135	0.0101664	0.0178189	0.040291	0.0542311	0.0417995	0.0360112
226.8	0.0590394	1.78519	1.6547	1.2889	1.34044	0.699152	0.365561	0.225357	0.0811499	0.838451	0.744716	0.539528	0.543873	0.156274	0.38495	0.276848	0.0751577	1.7426	1.62214	1.3943	0.747506	0.98872	0.682231	0.131228	0.0704055	0.0155125	0.00968135	0.0165909	0.040885	0.0539771	0.0420635	0.0350882
227	0.0607694	1.7874	1.6563	1.29152	1.34164	0.700251	0.366551	0.225534	0.0811719	0.839441	0.744241	0.539668	0.543331	0.156426	0.385558	0.276952	0.0751487	1.74651	1.62276	1.39515	0.74748	0.98955	0.681419	0.131199	0.0704875	0.0161435	0.0111854	0.0176819	0.039618	0.0533601	0.0428545	0.0347292
227.2	0.0609364	1.79116	1.65827	1.29353	1.34447	0.700752	0.366899	0.226748	0.0812999	0.839811	0.746171	0.539917	0.544016	0.156399	0.385463	0.276098	0.0737897	1.75	1.62348	1.3973	0.749124	0.98929	0.68167	0.131731	0.0714975	0.0176625	0.0113554	0.0182289	0.039518	0.0536031	0.0426505	0.0348582
227.4	0.0607934	1.79287	1.66109	1.2958	1.34615	0.701942	0.367508	0.226141	0.0824759	0.839371	0.746798	0.540161	0.544119	0.156981	0.386055	0.277064	0.0742317	1.75306	1.62501	1.39946	0.750541	0.98932	0.682465	0.132956	0.0719355	0.0170505	0.0104494	0.0187069	0.039369	0.0546861	0.0415475	0.0346262
227.6	0.0606144	1.79521	1.66348	1.29786	1.35051	0.703188	0.367777	0.226596	0.0822719	0.840721	0.746441	0.539322	0.544654	0.157293	0.387052	0.276439	0.0738827	1.75607	1.62797	1.40122	0.751359	0.99159	0.682824	0.132609	0.0722105	0.0174555	0.0100154	0.0185509	0.039933	0.0551001	0.0425815	0.0351212
227.8	0.0619254	1.79652	1.66547	1.30106	1.35173	0.704193	0.368321	0.22653	0.0831489	0.842171	0.745154	0.539239	0.54514	0.157957	0.38739	0.277829	0.0735927	1.76	1.63001	1.402	0.751463	0.99234	0.683188	0.13254	0.0718225	0.0177775	0.0116924	0.0184819	0.04012	0.0551061	0.0422545	0.0353532
228	0.0606124	1.79921	1.6695	1.30265	1.35538	0.705153	0.368887	0.227567	0.0821299	0.842081	0.746613	0.53953	0.546021	0.157977	0.387375	0.279266	0.0743147	1.7621	1.63342	1.40427	0.752668	0.99371	0.68376	0.132439	0.0724285	0.0170225	0.0103714	0.0183899	0.040417	0.0566101	0.0417385	0.0350612
228.2	0.0606984	1.80119	1.67143	1.30386	1.3553	0.705747	0.369236	0.226456	0.0814799	0.842751	0.746484	0.539782	0.546571	0.158005	0.387544	0.279906	0.0746887	1.76531	1.63604	1.40468	0.753362	0.99419	0.684798	0.132963	0.0712765	0.0164425	0.0112454	0.0171109	0.041817	0.0561231	0.0423965	0.0341722
228.4	0.0609014	1.80266	1.67378	1.30619	1.35747	0.707407	0.369669	0.226911	0.0809279	0.843831	0.747018	0.541207	0.547455	0.158559	0.387208	0.279514	0.0741887	1.76871	1.63724	1.40558	0.753988	0.99556	0.683854	0.131812	0.0717345	0.0170175	0.0124754	0.0176839	0.041522	0.0555191	0.0421365	0.0350982
228.6	0.0612964	1.80397	1.67626	1.30701	1.35778	0.709616	0.368513	0.227164	0.0810219	0.844021	0.747297	0.542384	0.548789	0.158774	0.387238	0.280357	0.0748557	1.77259	1.6388	1.40741	0.756189	0.99549	0.6843	0.131899	0.0714275	0.0170135	0.0126934	0.0178139	0.042196	0.0555591	0.0427355	0.0350522
228.8	0.0598774	1.80586	1.67856	1.30761	1.36057	0.709994	0.367808	0.228502	0.0809899	0.845071	0.748302	0.544118	0.548735	0.157941	0.387095	0.279184	0.0749497	1.7751	1.63884	1.40792	0.758377	0.9957	0.684661	0.131197	0.0725545	0.0177585	0.0110814	0.0173759	0.041907	0.0554501	0.0428325	0.0358102
229	0.0612264	1.80689	1.68008	1.30962	1.3607	0.712553	0.367688	0.228551	0.0826789	0.845481	0.748946	0.545274	0.549637	0.157902	0.387359	0.279697	0.0748567	1.77859	1.64063	1.40878	0.7601	0.99591	0.685369	0.131929	0.0709755	0.0183685	0.0122114	0.0167449	0.042052	0.0544961	0.0432205	0.0354992
229.2	0.0606774	1.80827	1.68309	1.31161	1.36291	0.713921	0.368358	0.22756	0.0823979	0.845591	0.748632	0.545904	0.548427	0.157872	0.387837	0.280225	0.0741047	1.78187	1.64286	1.40893	0.75995	0.99748	0.685715	0.132054	0.0728065	0.0183815	0.0112704	0.0172209	0.04064	0.0555751	0.0431215	0.0361212
229.4	0.0607314	1.81073	1.68399	1.31243	1.36448	0.713515	0.368148	0.228103	0.0815719	0.846341	0.748794	0.545436	0.548834	0.15747	0.386807	0.280943	0.0743147	1.78504	1.64571	1.41103	0.761227	0.99839	0.686817	0.132203	0.0725695	0.0185995	0.0118434	0.0169109	0.041287	0.0544841	0.0426925	0.0348372
229.6	0.0603654	1.81301	1.6861	1.31552	1.36681	0.713126	0.368268	0.227681	0.0819429	0.847031	0.749488	0.546071	0.548869	0.157565	0.386503	0.281159	0.0735107	1.78702	1.64742	1.41124	0.761095	0.99891	0.687982	0.132325	0.0736895	0.0181305	0.0103304	0.0163769	0.040075	0.0551131	0.0420465	0.0355692
229.8	0.0610054	1.8152	1.68851	1.31909	1.36759	0.714539	0.369843	0.22696	0.0825159	0.846081	0.750412	0.545452	0.549402	0.15858	0.387494	0.28161	0.0741537	1.7901	1.64877	1.41356	0.760614	0.99898	0.688603	0.132546	0.0735745	0.0168995	0.0112794	0.0175059	0.040709	0.0550951	0.0428185	0.0352652
230	0.0602644	1.81741	1.68998	1.32026	1.37019	0.714891	0.37069	0.225482	0.0821189	0.846801	0.750853	0.545008	0.549165	0.158161	0.388523	0.280106	0.0732537	1.79312	1.64872	1.4147	0.761312	0.99952	0.688168	0.132565	0.0748565	0.0165275	0.0105104	0.0181409	0.041921	0.0554611	0.0428905	0.0354332
230.2	0.0611964	1.82008	1.69116	1.32258	1.37338	0.716096	0.37068	0.227257	0.0828079	0.847471	0.752501	0.543988	0.550797	0.158495	0.387974	0.280807	0.0746987	1.79623	1.64928	1.417	0.761726	1.00103	0.689387	0.13248	0.0740685	0.0171435	0.0109074	0.0184219	0.040786	0.0554911	0.0425665	0.0361752
230.4	0.0604084	1.82361	1.69397	1.32474	1.37402	0.717922	0.371175	0.22717	0.0836609	0.847971	0.752567	0.544572	0.550851	0.157903	0.38961	0.280877	0.0735567	1.7995	1.64973	1.41839	0.762038	1.00219	0.690673	0.132761	0.0744885	0.0170485	0.00992035	0.0189309	0.041058	0.0563361	0.0429585	0.0373522
230.6	0.0604144	1.82653	1.69606	1.32628	1.37551	0.718897	0.372294	0.226527	0.0832289	0.848591	0.753598	0.543081	0.551439	0.158258	0.39092	0.280916	0.0740607	1.80294	1.65065	1.4215	0.762919	1.00353	0.690451	0.133776	0.0728485	0.0177335	0.0112974	0.0187679	0.041339	0.0553281	0.0434115	0.0365982
230.8	0.0608194	1.82829	1.69789	1.32813	1.37815	0.720261	0.37076	0.227192	0.0831439	0.849021	0.752542	0.544426	0.551834	0.159668	0.390952	0.282008	0.0736727	1.80492	1.65253	1.42213	0.76488	1.00492	0.691684	0.134336	0.0714665	0.0178825	0.0102894	0.0182219	0.041585	0.0555181	0.0428785	0.0366052
231	0.0608064	1.83063	1.70043	1.32885	1.37971	0.721081	0.371091	0.227698	0.0826499	0.848521	0.751748	0.544612	0.552331	0.159894	0.390532	0.282819	0.0750887	1.80848	1.65435	1.42406	0.764678	1.00621	0.692872	0.134097	0.0717945	0.0187875	0.00993135	0.0187699	0.041705	0.0550301	0.0421085	0.0372682
231.2	0.0606564	1.83262	1.70296	1.33057	1.38078	0.72132	0.371138	0.227589	0.0839589	0.849081	0.751867	0.544635	0.552313	0.16097	0.390471	0.28039	0.0749517	1.81127	1.65502	1.42557	0.767007	1.00452	0.693163	0.133009	0.0712535	0.0181245	0.00867335	0.0188749	0.042956	0.0544781	0.0429155	0.0361942
231.4	0.0628694	1.83389	1.70514	1.33273	1.38351	0.721046	0.37198	0.228138	0.0842629	0.849111	0.752207	0.545234	0.552633	0.162684	0.390757	0.281107	0.0759197	1.81406	1.65699	1.42623	0.768154	1.00508	0.69339	0.133159	0.0716605	0.0188195	0.00836335	0.0184239	0.041105	0.0549271	0.0430235	0.0363632
231.6	0.0621124	1.83594	1.70675	1.3356	1.38588	0.722189	0.372334	0.229845	0.0840829	0.849251	0.752028	0.546176	0.552342	0.163067	0.389761	0.281507	0.0775877	1.8162	1.65833	1.42657	0.769906	1.00505	0.694958	0.132437	0.0737265	0.0174475	0.00813135	0.0187929	0.042576	0.0548371	0.0421915	0.0370392
231.8	0.0630654	1.83823	1.70831	1.33693	1.38833	0.721512	0.375275	0.229746	0.0833089	0.850121	0.752285	0.547328	0.552253	0.162971	0.390541	0.282356	0.0783127	1.8195	1.65983	1.42877	0.770779	1.00656	0.694676	0.132023	0.0751015	0.0185045	0.00933435	0.0192759	0.043084	0.0555681	0.0421275	0.0367772
232	0.0631174	1.83996	1.71021	1.34012	1.3918	0.721238	0.37579	0.230515	0.0841559	0.851631	0.754263	0.547505	0.552209	0.163723	0.391229	0.282878	0.0778977	1.82218	1.66215	1.43015	0.772614	1.00679	0.695064	0.131144	0.0732815	0.0196005	0.00928135	0.0190139	0.04296	0.0560601	0.0428425	0.0369982
232.2	0.0637054	1.84181	1.71353	1.34165	1.39294	0.722804	0.376227	0.231394	0.0834599	0.851971	0.754645	0.547133	0.552729	0.162611	0.391678	0.284691	0.0778917	1.82487	1.66377	1.43091	0.773586	1.00887	0.695202	0.133048	0.0738545	0.0185385	0.0109544	0.0180549	0.043244	0.0549591	0.0420435	0.0375622
232.4	0.0611114	1.84435	1.71562	1.34284	1.39527	0.724873	0.376647	0.231605	0.0834929	0.853491	0.754708	0.547304	0.553121	0.162846	0.392942	0.28486	0.0788257	1.82794	1.66495	1.43296	0.773811	1.00952	0.69455	0.133758	0.0732545	0.0178225	0.0123554	0.0171919	0.044897	0.0544401	0.0435675	0.0380752
232.6	0.0624374	1.8458	1.71803	1.34383	1.39717	0.724845	0.37729	0.231237	0.0832369	0.854091	0.754998	0.54781	0.552993	0.162307	0.394121	0.284606	0.0769457	1.8298	1.66604	1.43388	0.77484	1.01059	0.693453	0.133922	0.0720595	0.0183955	0.0129154	0.0176639	0.045271	0.0539241	0.0439445	0.0371422
232.8	0.0613484	1.84818	1.7201	1.34578	1.39937	0.725879	0.375704	0.23162	0.0841349	0.854981	0.756652	0.546747	0.553287	0.161373	0.393004	0.283553	0.0758217	1.83301	1.66869	1.43564	0.77642	1.01109	0.694176	0.13446	0.0719535	0.0175715	0.0120174	0.0179939	0.043924	0.0527591	0.0437485	0.0369322
233	0.0607754	1.85111	1.72237	1.34639	1.39996	0.728257	0.375329	0.232347	0.0832059	0.854431	0.756692	0.546979	0.553518	0.161678	0.392871	0.283921	0.0761467	1.83464	1.66948	1.43656	0.776726	1.01228	0.694286	0.136097	0.0738435	0.0178245	0.0118954	0.0177399	0.043055	0.0523681	0.0433345	0.0371272
233.2	0.0599834	1.85208	1.72461	1.3484	1.40322	0.728798	0.375881	0.232085	0.0825609	0.854231	0.75754	0.548602	0.554102	0.161819	0.392644	0.283612	0.0760897	1.83704	1.67222	1.43774	0.777714	1.0121	0.694247	0.134627	0.0738345	0.0181835	0.0112404	0.0188109	0.043456	0.0539991	0.0435795	0.0370772
233.4	0.0614724	1.85385	1.72728	1.35141	1.40392	0.729044	0.37712	0.231586	0.0826409	0.854181	0.759072	0.547725	0.554811	0.161677	0.391545	0.283463	0.0752597	1.8381	1.67314	1.43866	0.780347	1.01272	0.694601	0.135562	0.0741575	0.0183475	0.0105584	0.0199949	0.044222	0.0536141	0.0423965	0.0367502
233.6	0.0614804	1.85687	1.72864	1.35251	1.4046	0.730858	0.376229	0.232974	0.0838819	0.855081	0.759085	0.547933	0.55466	0.161528	0.391935	0.283626	0.0759197	1.84218	1.67467	1.44036	0.781057	1.01404	0.695519	0.135846	0.0745715	0.0188995	0.00959235	0.0191309	0.042843	0.0540361	0.0420785	0.0375392
233.8	0.0614444	1.85822	1.73234	1.35355	1.40529	0.7327	0.376801	0.233283	0.0836629	0.856161	0.758995	0.548467	0.554428	0.161985	0.392568	0.28446	0.0766467	1.84446	1.67626	1.44064	0.781447	1.01385	0.696233	0.135581	0.0751585	0.0196935	0.0105394	0.0193419	0.04367	0.0557721	0.0433425	0.0369782
234	0.0621994	1.86005	1.73363	1.357	1.40757	0.732765	0.376953	0.234054	0.0840799	0.857771	0.759456	0.548844	0.55487	0.16077	0.393105	0.284653	0.0765607	1.84803	1.67678	1.44136	0.783284	1.01537	0.695932	0.135936	0.0739075	0.0194725	0.0113804	0.0191229	0.044001	0.0562201	0.0436935	0.0369032
234.2	0.0621264	1.86404	1.73489	1.35845	1.40928	0.733548	0.376433	0.233846	0.0835279	0.859041	0.758334	0.549358	0.554154	0.161718	0.393547	0.286187	0.0767577	1.85115	1.67753	1.44406	0.78308	1.01736	0.696449	0.136654	0.0732235	0.0204035	0.0110214	0.0187319	0.044037	0.0550911	0.0438815	0.0366262
234.4	0.0628404	1.86554	1.73613	1.3583	1.41175	0.734458	0.37686	0.233542	0.0830799	0.858941	0.757827	0.550273	0.552589	0.161784	0.393388	0.285388	0.0773277	1.85521	1.68014	1.44477	0.78305	1.01862	0.697817	0.135703	0.0735965	0.0206305	0.0116054	0.0181739	0.042225	0.0563651	0.0438265	0.0356812
234.6	0.0626024	1.86743	1.73926	1.35975	1.415	0.735747	0.378929	0.233038	0.0832099	0.860171	0.757413	0.550581	0.553739	0.162684	0.392365	0.28604	0.0785247	1.85876	1.68206	1.44693	0.783748	1.01817	0.69791	0.136286	0.0730515	0.0202835	0.0120064	0.0183979	0.042779	0.0569951	0.0441555	0.0347562
234.8	0.0626984	1.87116	1.74033	1.36213	1.4169	0.735551	0.37961	0.232986	0.0823699	0.860001	0.757587	0.550188	0.554496	0.163451	0.392443	0.285126	0.0777257	1.86167	1.68371	1.44908	0.783887	1.01927	0.698202	0.137383	0.0719175	0.0196575	0.0126674	0.0178989	0.042603	0.0560081	0.0442165	0.0351482
235	0.0630464	1.87195	1.74258	1.36248	1.41865	0.736591	0.379708	0.23235	0.0822199	0.860821	0.757904	0.551284	0.55576	0.164921	0.391745	0.284776	0.0769097	1.86453	1.68484	1.45165	0.784218	1.01944	0.699954	0.136664	0.0712745	0.0196255	0.0125434	0.0187199	0.043062	0.0562781	0.0433175	0.0351592
235.2	0.0635004	1.87232	1.74376	1.36327	1.42059	0.736841	0.380266	0.232095	0.0837779	0.861401	0.757203	0.550978	0.556736	0.164295	0.392694	0.284707	0.0766097	1.86803	1.68693	1.45116	0.785918	1.01984	0.699868	0.136937	0.0720105	0.0188655	0.0135864	0.0189279	0.042272	0.0567991	0.0430835	0.0353372
235.4	0.0620154	1.87404	1.74629	1.36577	1.42156	0.73747	0.380438	0.233466	0.0842759	0.862241	0.757408	0.550591	0.558391	0.164522	0.392708	0.285548	0.0755407	1.86986	1.6877	1.45285	0.786018	1.02041	0.699751	0.136625	0.0716555	0.0194455	0.0136364	0.0194589	0.042936	0.0565721	0.0437015	0.0359712
235.6	0.0629754	1.87542	1.74666	1.36881	1.42391	0.737193	0.379947	0.233983	0.0835769	0.861591	0.758277	0.5511	0.558286	0.163878	0.392865	0.285236	0.0747067	1.87186	1.68915	1.45355	0.787177	1.02042	0.700914	0.136051	0.0714665	0.0208135	0.0147804	0.0197169	0.043371	0.0567331	0.0427975	0.0365032
235.8	0.0631724	1.87664	1.74859	1.37009	1.42544	0.738636	0.380063	0.234198	0.0850569	0.861081	0.758609	0.551587	0.558733	0.164099	0.39284	0.286533	0.0755607	1.87422	1.68889	1.4543	0.789277	1.02015	0.700598	0.135898	0.0720735	0.0205675	0.0144704	0.0192949	0.043988	0.0572731	0.0426335	0.0376692
236	0.0624334	1.87836	1.75117	1.37286	1.42814	0.738689	0.380989	0.234881	0.0857479	0.861441	0.757704	0.55114	0.559318	0.164427	0.393561	0.286411	0.0748087	1.87704	1.69168	1.45432	0.789467	1.01985	0.700887	0.135761	0.0719855	0.0197625	0.0140304	0.0190669	0.043855	0.0568531	0.0426545	0.0371532
236.2	0.0629774	1.88074	1.75449	1.3747	1.42902	0.740009	0.38095	0.2353	0.0854039	0.861661	0.759403	0.551404	0.558735	0.164655	0.394539	0.285545	0.0745067	1.8782	1.69233	1.45609	0.790268	1.02049	0.701413	0.135595	0.0722245	0.0208625	0.0142304	0.0188989	0.044645	0.0567051	0.0428525	0.0375792
236.4	0.0633664	1.88337	1.75536	1.37612	1.43221	0.741106	0.380987	0.235259	0.0846109	0.861901	0.759988	0.552456	0.559936	0.165569	0.395375	0.286051	0.0744097	1.88132	1.69438	1.45698	0.790637	1.02116	0.701791	0.135609	0.0714125	0.0205535	0.0135614	0.0192189	0.045377	0.0561181	0.0424305	0.0370052
236.6	0.0635874	1.88582	1.75749	1.37707	1.43176	0.742581	0.381397	0.234828	0.0847219	0.862091	0.759797	0.552533	0.560684	0.165822	0.396652	0.286484	0.0735907	1.88359	1.69563	1.45855	0.792637	1.02352	0.701462	0.135671	0.0718835	0.0197115	0.0126174	0.0194119	0.044762	0.0557571	0.0432875	0.0373242
236.8	0.0631214	1.88779	1.76005	1.37792	1.43435	0.743337	0.380842	0.234321	0.0841739	0.862891	0.759717	0.553741	0.561259	0.163953	0.396298	0.287018	0.0730157	1.88706	1.69888	1.46015	0.793898	1.02519	0.702718	0.13608	0.0715175	0.0206125	0.0120714	0.0204139	0.043859	0.0546741	0.0434235	0.0362262
237	0.0641584	1.8908	1.76076	1.37817	1.43559	0.744023	0.381257	0.234353	0.0828639	0.862691	0.760766	0.554195	0.560126	0.162776	0.396028	0.287376	0.0735667	1.88871	1.70008	1.4623	0.794697	1.02681	0.702645	0.13629	0.0727865	0.0207425	0.0130514	0.0210979	0.044418	0.0552941	0.0440735	0.0369692
237.2	0.0649154	1.89299	1.76258	1.37903	1.43806	0.745677	0.38328	0.235108	0.0838679	0.862941	0.759975	0.554935	0.560508	0.16271	0.394604	0.287965	0.0735117	1.89168	1.70112	1.46319	0.796098	1.02717	0.702766	0.135753	0.0723175	0.0210035	0.0117684	0.0213699	0.043777	0.0558101	0.0433895	0.0371162
237.4	0.0649384	1.89459	1.76568	1.38177	1.43886	0.745578	0.383491	0.235479	0.0826309	0.862951	0.759937	0.554248	0.560245	0.161297	0.394528	0.287893	0.0742147	1.89384	1.70159	1.4646	0.797867	1.0275	0.703382	0.136112	0.0731035	0.0205315	0.0114464	0.0210699	0.044612	0.0563071	0.0445405	0.0372792
237.6	0.0637654	1.89619	1.76769	1.38337	1.442	0.745661	0.383319	0.236302	0.0829439	0.862651	0.761117	0.553774	0.560902	0.161315	0.393982	0.28774	0.0752057	1.89632	1.70296	1.46482	0.796998	1.02902	0.703717	0.13706	0.0735605	0.0208905	0.0120474	0.0209749	0.045077	0.0565921	0.0443915	0.0372312
237.8	0.0636014	1.89783	1.76905	1.38573	1.44294	0.747482	0.384342	0.236521	0.0838069	0.862881	0.761387	0.552007	0.560856	0.163691	0.395342	0.287159	0.0746147	1.89851	1.70353	1.46643	0.797608	1.03011	0.704296	0.136983	0.0754235	0.0204875	0.0121064	0.0207219	0.045836	0.0575121	0.0442545	0.0377382
238	0.0635974	1.89861	1.77258	1.38795	1.44517	0.749288	0.384162	0.23623	0.0842419	0.862951	0.761192	0.551282	0.56134	0.164087	0.395256	0.286584	0.0748407	1.90098	1.70493	1.46672	0.798998	1.03027	0.704359	0.137292	0.0755935	0.0204115	0.0112794	0.0207769	0.044752	0.0570771	0.0438555	0.0379082
238.2	0.0624594	1.9007	1.77328	1.39231	1.447	0.748993	0.384343	0.236371	0.0836599	0.863031	0.762514	0.550343	0.562467	0.164712	0.395147	0.287524	0.0751367	1.90415	1.70629	1.46869	0.798667	1.03203	0.705485	0.138831	0.0745815	0.0210695	0.0124014	0.0212729	0.045622	0.0574051	0.0447015	0.0373222
238.4	0.0626054	1.9032	1.77498	1.39346	1.44978	0.751108	0.384712	0.236511	0.0842649	0.863941	0.763493	0.551657	0.562068	0.165043	0.39617	0.286574	0.0756857	1.90736	1.70813	1.47047	0.798907	1.03243	0.706026	0.13936	0.0738165	0.0218025	0.0135144	0.0216169	0.044698	0.0569081	0.0433865	0.0373292
238.6	0.0626734	1.90486	1.7763	1.39513	1.45191	0.751917	0.385253	0.236039	0.0836349	0.865351	0.76359	0.553452	0.561092	0.165388	0.396288	0.285967	0.0743247	1.90967	1.70894	1.47173	0.799347	1.03218	0.706657	0.139	0.0721795	0.0217605	0.0129004	0.0214049	0.044297	0.0566611	0.0436995	0.0376422
238.8	0.0630274	1.90712	1.77858	1.3961	1.45335	0.750783	0.385126	0.236286	0.0838119	0.866221	0.765064	0.554188	0.561216	0.164694	0.396225	0.28664	0.0737177	1.91172	1.71043	1.47222	0.800107	1.03196	0.705885	0.138371	0.0710885	0.0208935	0.0135464	0.0213679	0.045195	0.0561521	0.0442025	0.0371502
239	0.0626204	1.90995	1.77905	1.39796	1.4553	0.751539	0.386336	0.235919	0.0836149	0.867091	0.764352	0.5541	0.561681	0.164068	0.397231	0.287622	0.0738517	1.91528	1.71149	1.47326	0.800597	1.03383	0.706572	0.138976	0.0709585	0.0212105	0.0141724	0.0212439	0.045551	0.0562801	0.0441075	0.0363492
239.2	0.0628724	1.9119	1.78096	1.39804	1.45715	0.752469	0.385694	0.235901	0.0827759	0.867261	0.764606	0.554978	0.561861	0.164082	0.398219	0.287759	0.0746057	1.91787	1.71325	1.47477	0.802338	1.03428	0.706041	0.138649	0.0726015	0.0208275	0.0135044	0.0199549	0.046966	0.0558321	0.0436285	0.0365862
239.4	0.0624874	1.91408	1.7814	1.39876	1.45857	0.752776	0.38589	0.236159	0.0849939	0.867811	0.764706	0.553632	0.562577	0.164241	0.397914	0.289314	0.0745977	1.92052	1.71449	1.47552	0.804817	1.03308	0.706648	0.138302	0.0733695	0.0203125	0.0136464	0.0202189	0.046384	0.0568531	0.0444315	0.0373942
239.6	0.0630404	1.91599	1.78423	1.40089	1.45841	0.753316	0.386934	0.235621	0.0857409	0.868201	0.763684	0.552462	0.563926	0.164723	0.398754	0.290719	0.0755617	1.92335	1.71576	1.47694	0.806508	1.03379	0.706392	0.137791	0.0746555	0.0191375	0.0147594	0.0204119	0.047453	0.0571601	0.0447545	0.0375092
239.8	0.0638884	1.91754	1.78579	1.40345	1.46012	0.754962	0.387432	0.236145	0.0849339	0.868381	0.763245	0.55254	0.563857	0.165416	0.398556	0.289656	0.0767617	1.92637	1.71647	1.47815	0.807227	1.03492	0.708037	0.137296	0.0740525	0.0204665	0.0151454	0.0200969	0.046506	0.0583521	0.0444675	0.0372582
240	0.0642674	1.91996	1.78754	1.40554	1.46029	0.754914	0.38666	0.236097	0.0855709	0.869101	0.765443	0.554257	0.564434	0.167283	0.397879	0.289714	0.0767847	1.92707	1.71708	1.47968	0.809937	1.03552	0.70875	0.137483	0.0735305	0.0205755	0.0146974	0.0193319	0.047232	0.0587871	0.0451975	0.0379042
240.2	0.0643504	1.92173	1.79017	1.40861	1.46234	0.756173	0.387352	0.236357	0.0870359	0.870531	0.765709	0.554271	0.56489	0.167773	0.398059	0.288048	0.0756597	1.92888	1.71806	1.47931	0.810068	1.03671	0.709726	0.135884	0.0722525	0.0206285	0.0150434	0.0210429	0.046665	0.0594021	0.0452875	0.0366672
240.4	0.0650444	1.92288	1.79317	1.41083	1.4646	0.756289	0.387126	0.235357	0.0861179	0.870421	0.766397	0.555514	0.56549	0.16705	0.396756	0.288202	0.0753597	1.93062	1.71889	1.481	0.810538	1.03994	0.709651	0.136361	0.0725215	0.0208525	0.0142424	0.0196409	0.048331	0.0588891	0.0454345	0.0354722
240.6	0.0646884	1.92493	1.79464	1.41072	1.46688	0.756937	0.386419	0.23597	0.0848199	0.870681	0.767812	0.555836	0.565502	0.166927	0.396632	0.287205	0.0756767	1.93234	1.72112	1.48174	0.812898	1.04013	0.710753	0.136736	0.0729045	0.0206835	0.0134984	0.0196369	0.047488	0.0589871	0.0455815	0.0342762
240.8	0.0639414	1.92636	1.7967	1.41249	1.46883	0.756945	0.387672	0.236226	0.0853319	0.872181	0.768762	0.556539	0.566258	0.166279	0.397286	0.288296	0.0763987	1.93348	1.72193	1.48327	0.813847	1.04003	0.71037	0.137747	0.0733295	0.0197105	0.0129714	0.0205039	0.048072	0.0581211	0.0446545	0.0346942
241	0.0633364	1.92902	1.79861	1.41307	1.47156	0.758362	0.388064	0.237488	0.0855129	0.872221	0.767776	0.556473	0.565997	0.165623	0.398755	0.288708	0.0761097	1.93818	1.72461	1.48443	0.814118	1.03975	0.710408	0.136398	0.0729265	0.0191875	0.0131744	0.0205379	0.048289	0.0577091	0.0443445	0.0347272
241.2	0.0639394	1.93052	1.80067	1.41329	1.47439	0.757698	0.388528	0.237405	0.0847439	0.871821	0.767818	0.557122	0.564859	0.165327	0.398577	0.289865	0.0762947	1.94063	1.7261	1.48571	0.815797	1.03951	0.712461	0.137252	0.0732535	0.0186405	0.0142054	0.0201339	0.047315	0.0578401	0.0454415	0.0361362
241.4	0.0637134	1.93153	1.80154	1.41482	1.47466	0.758743	0.388581	0.238651	0.0847959	0.872741	0.767011	0.556696	0.564871	0.165758	0.39985	0.289795	0.0763017	1.94371	1.72777	1.4853	0.815397	1.03928	0.712358	0.13722	0.0728345	0.0189655	0.0140504	0.0208349	0.046784	0.0569901	0.0444885	0.0360722
241.6	0.0640334	1.93471	1.80281	1.41803	1.47682	0.760439	0.388473	0.239763	0.0856609	0.873061	0.767027	0.558173	0.565604	0.166291	0.398665	0.289532	0.0759027	1.94747	1.72929	1.48669	0.814518	1.03951	0.712679	0.137798	0.0723565	0.0202485	0.0145304	0.0211419	0.04701	0.0568651	0.0447885	0.0365802
241.8	0.0644894	1.93756	1.80469	1.41962	1.47818	0.762841	0.387426	0.239311	0.0842809	0.872401	0.767056	0.558675	0.566716	0.166788	0.398973	0.28955	0.0756057	1.95056	1.73105	1.48757	0.815948	1.04114	0.713165	0.137768	0.0715545	0.0210195	0.0143944	0.0206599	0.046154	0.0574211	0.0451535	0.0380492
242	0.0661454	1.93762	1.80575	1.42171	1.47877	0.763853	0.386866	0.238718	0.0840259	0.872621	0.768323	0.558459	0.567381	0.167183	0.397999	0.289727	0.0763257	1.95248	1.73196	1.48825	0.815388	1.04036	0.713845	0.139194	0.0726985	0.0206635	0.0142724	0.0209869	0.045654	0.0573091	0.0459635	0.0369712
242.2	0.0662694	1.93974	1.80647	1.42348	1.47905	0.765647	0.387268	0.238978	0.0841449	0.872961	0.769204	0.559025	0.568155	0.167533	0.397878	0.290359	0.0757857	1.95488	1.7329	1.49034	0.816867	1.04037	0.712733	0.13929	0.0732855	0.0205175	0.0137464	0.0204759	0.045989	0.0567241	0.0458995	0.0365312
242.4	0.0663734	1.94206	1.8084	1.42581	1.48153	0.765585	0.388081	0.238078	0.0841679	0.873131	0.770348	0.559194	0.568929	0.167768	0.39813	0.291122	0.0754747	1.95611	1.73369	1.49306	0.818978	1.04195	0.713239	0.139423	0.0740245	0.0206665	0.0146564	0.0201189	0.045831	0.0575541	0.0465875	0.0373982
242.6	0.0669014	1.94209	1.8109	1.42784	1.48364	0.765358	0.388603	0.237372	0.0845879	0.874221	0.771567	0.556422	0.568649	0.167476	0.399956	0.292175	0.0752877	1.95737	1.73448	1.494	0.819407	1.04359	0.71452	0.139287	0.0728115	0.0218485	0.0143364	0.0212099	0.046561	0.0585081	0.0463495	0.0383432
242.8	0.0671994	1.94375	1.81174	1.42904	1.48515	0.764655	0.389751	0.237851	0.0856039	0.874541	0.771725	0.55603	0.567845	0.167024	0.399088	0.292264	0.0752567	1.95997	1.73508	1.49512	0.819948	1.04361	0.714292	0.140256	0.0745715	0.0223485	0.0158384	0.0219719	0.047998	0.0574371	0.0477985	0.0369652
243	0.0668434	1.94645	1.81496	1.42985	1.4865	0.764436	0.391699	0.238159	0.0852699	0.875321	0.77211	0.55615	0.567542	0.166899	0.400308	0.291391	0.0746127	1.96123	1.73533	1.49713	0.821577	1.04581	0.714578	0.140033	0.0756965	0.0227865	0.0157804	0.0223979	0.047641	0.0589461	0.0470775	0.0379562
243.2	0.0659924	1.94825	1.81728	1.43202	1.4885	0.765517	0.391676	0.23852	0.0847689	0.875651	0.771742	0.555348	0.567916	0.166791	0.400734	0.290509	0.0759637	1.96296	1.73703	1.49843	0.821117	1.04703	0.714765	0.141052	0.0752895	0.0235345	0.0162454	0.0231719	0.047931	0.0598641	0.0459625	0.0393432
243.4	0.0658934	1.95045	1.81897	1.43348	1.49063	0.767302	0.391784	0.23866	0.0851139	0.875881	0.770922	0.557707	0.56755	0.167787	0.400191	0.289891	0.0755977	1.9655	1.7383	1.49875	0.821828	1.04724	0.716046	0.140286	0.0742225	0.0232315	0.0160004	0.0238309	0.048575	0.0602001	0.0466095	0.0384702
243.6	0.0659194	1.95109	1.82205	1.43327	1.49186	0.767992	0.392206	0.238292	0.0854499	0.875111	0.771312	0.558978	0.567934	0.167669	0.399726	0.290034	0.0762197	1.96823	1.73969	1.50039	0.824697	1.0477	0.714753	0.140124	0.0742775	0.0206065	0.0150394	0.0228059	0.049027	0.0591571	0.0462405	0.0380932
243.8	0.0650544	1.95246	1.82475	1.43528	1.4933	0.76855	0.392008	0.238499	0.0842409	0.876021	0.772636	0.560367	0.568953	0.168216	0.400466	0.289402	0.0765157	1.97016	1.74132	1.50122	0.824677	1.04879	0.715842	0.139547	0.0725375	0.0204395	0.0150334	0.0209859	0.049721	0.0600101	0.0453175	0.0382672
244	0.0654394	1.95419	1.82499	1.4366	1.49546	0.769306	0.392477	0.239578	0.0849119	0.875181	0.772258	0.560549	0.569236	0.168459	0.400158	0.290058	0.0773777	1.97317	1.74396	1.50214	0.825187	1.04923	0.717081	0.138917	0.0710085	0.0207585	0.0158334	0.0203899	0.051555	0.0595931	0.0458915	0.0380842
244.2	0.0659894	1.9559	1.82696	1.43812	1.49739	0.768533	0.391987	0.239342	0.0858169	0.876271	0.773238	0.560244	0.569616	0.169464	0.400876	0.290102	0.0766597	1.97553	1.74431	1.50288	0.826688	1.04991	0.71727	0.138764	0.0702865	0.0208575	0.0154974	0.0204729	0.051651	0.0592951	0.0464035	0.0367742
244.4	0.0663254	1.95734	1.8292	1.43891	1.49894	0.769891	0.392825	0.240595	0.0854619	0.876741	0.7747	0.558809	0.570416	0.168583	0.401419	0.288932	0.0778377	1.97743	1.74606	1.50379	0.827187	1.0505	0.717747	0.139015	0.0712165	0.0221485	0.0144404	0.0196889	0.051963	0.0589501	0.0459605	0.0367972
244.6	0.0665784	1.96099	1.83128	1.4416	1.50108	0.770723	0.392777	0.241734	0.0846099	0.877531	0.774493	0.559472	0.570228	0.168926	0.402312	0.288987	0.0771057	1.98006	1.74683	1.50436	0.826037	1.05152	0.71961	0.139164	0.0734725	0.0240255	0.0163134	0.0198089	0.051217	0.0588221	0.0459105	0.0366592
244.8	0.0674334	1.96346	1.83224	1.44335	1.5035	0.771516	0.392512	0.240549	0.0848469	0.876841	0.774361	0.559847	0.569678	0.167621	0.402897	0.289334	0.0772187	1.98258	1.74852	1.50541	0.827978	1.05246	0.720115	0.138397	0.0737365	0.0236775	0.0151534	0.0208999	0.050363	0.0590291	0.0451305	0.0374172
245	0.0666054	1.96465	1.83576	1.4461	1.50672	0.772242	0.392008	0.239114	0.0842599	0.879091	0.774177	0.560314	0.570542	0.166765	0.402608	0.289569	0.0768837	1.98488	1.74886	1.50679	0.828887	1.05324	0.719827	0.138809	0.0743485	0.0235585	0.0147894	0.0209269	0.048895	0.0587031	0.0447245	0.0364282
245.2	0.0659994	1.9661	1.83723	1.44711	1.5073	0.772871	0.392306	0.238903	0.0829179	0.878991	0.774556	0.562439	0.570526	0.166253	0.402637	0.289431	0.0775497	1.98726	1.75031	1.50819	0.829847	1.05466	0.720417	0.138332	0.0754885	0.0226415	0.0137384	0.0206929	0.048816	0.0583281	0.0452285	0.0370892
245.4	0.0656694	1.96841	1.83966	1.44826	1.50912	0.772968	0.391478	0.238452	0.0832899	0.879061	0.77469	0.562498	0.571358	0.167599	0.404192	0.291296	0.0755537	1.99078	1.75148	1.50949	0.830407	1.05478	0.719713	0.139446	0.0747515	0.0221335	0.0149934	0.0227709	0.047384	0.0586491	0.0445745	0.0384192
245.6	0.0652144	1.96966	1.84078	1.4499	1.51082	0.773695	0.391488	0.238029	0.0829139	0.879231	0.774635	0.562352	0.571479	0.167016	0.40405	0.291381	0.0765577	1.99304	1.75286	1.51103	0.832037	1.05557	0.719697	0.139328	0.0738695	0.0222325	0.0144214	0.0223509	0.047607	0.0594851	0.0442105	0.0374392
245.8	0.0650274	1.97088	1.84326	1.45168	1.51277	0.77448	0.392892	0.238949	0.0843949	0.880141	0.77476	0.561951	0.571914	0.168707	0.404291	0.291634	0.0761477	1.99556	1.75391	1.51106	0.832777	1.05513	0.719427	0.139474	0.0735805	0.0217535	0.0144844	0.0228909	0.048266	0.0595451	0.0455995	0.0367162
246	0.0647154	1.97325	1.84508	1.45358	1.51355	0.776703	0.392784	0.239378	0.0842569	0.879831	0.776316	0.562365	0.572137	0.169962	0.405123	0.291771	0.0752217	1.99768	1.75527	1.512	0.833688	1.05694	0.719015	0.139407	0.0739135	0.0214425	0.0153104	0.0228589	0.048405	0.0585301	0.0458095	0.0378922
246.2	0.0644684	1.97513	1.8471	1.45454	1.51538	0.777888	0.392938	0.239908	0.0849019	0.879901	0.776835	0.561132	0.573198	0.170436	0.405925	0.292512	0.0747297	2.00044	1.75741	1.5136	0.832858	1.0569	0.718931	0.139947	0.0749205	0.0215865	0.0152524	0.0223839	0.047477	0.0590771	0.0446415	0.0369602
246.4	0.0638804	1.97597	1.84811	1.45688	1.51657	0.77852	0.393487	0.240291	0.0840189	0.880731	0.777699	0.561897	0.572539	0.170277	0.405523	0.291958	0.0772357	2.00197	1.759	1.51467	0.834387	1.05716	0.720191	0.139321	0.0765165	0.0203835	0.0149014	0.0210689	0.049048	0.0579201	0.0451925	0.0369082
246.6	0.0636054	1.97784	1.84912	1.45951	1.51827	0.778774	0.393936	0.24028	0.0847069	0.881081	0.778009	0.562185	0.574082	0.170597	0.405616	0.292445	0.0763277	2.00423	1.75955	1.51583	0.836178	1.05811	0.720239	0.140014	0.0753815	0.0198365	0.0147874	0.0212379	0.049255	0.0574031	0.0462025	0.0371002
246.8	0.0631074	1.97963	1.85145	1.46064	1.51978	0.779586	0.392654	0.240946	0.0830859	0.881651	0.777879	0.561761	0.574635	0.171042	0.405614	0.292705	0.0763537	2.00581	1.76086	1.51876	0.835908	1.06003	0.720573	0.140933	0.0772805	0.0212185	0.0147384	0.0203959	0.049973	0.0571421	0.0460365	0.0372242
247	0.0633884	1.98099	1.8531	1.46178	1.52091	0.779202	0.393782	0.241228	0.0833439	0.881171	0.778929	0.562603	0.574872	0.170701	0.405494	0.293235	0.0773027	2.00791	1.76191	1.51946	0.837187	1.05947	0.721507	0.140558	0.0773315	0.0222505	0.0138544	0.0209019	0.050012	0.0574831	0.0457585	0.0373652
247.2	0.0641924	1.9824	1.85435	1.46359	1.5223	0.780747	0.394168	0.241359	0.0840679	0.881831	0.777579	0.562539	0.574856	0.169893	0.404644	0.294187	0.0775907	2.01081	1.7641	1.52017	0.839967	1.06028	0.722668	0.140523	0.0763515	0.0220665	0.0150374	0.0203069	0.051122	0.0579491	0.0472995	0.0378862
247.4	0.0650034	1.98329	1.85758	1.4653	1.52276	0.780557	0.39315	0.240803	0.0845699	0.881681	0.778199	0.562429	0.575834	0.168906	0.40458	0.295142	0.0762347	2.01224	1.7662	1.52078	0.840067	1.06111	0.723208	0.140802	0.0747315	0.0232405	0.0148864	0.0214409	0.050783	0.0587491	0.0479065	0.0377022
247.6	0.0665654	1.98502	1.86014	1.46668	1.52406	0.78217	0.393502	0.240592	0.0842489	0.882371	0.779509	0.563021	0.574635	0.169221	0.404278	0.293834	0.0764267	2.01448	1.76843	1.52197	0.840278	1.06001	0.723966	0.140993	0.0758975	0.0244115	0.0146974	0.0212199	0.051704	0.0592911	0.0470645	0.0379772
247.8	0.0665024	1.98688	1.8613	1.46802	1.52653	0.782369	0.394407	0.240025	0.0843279	0.882241	0.778699	0.563764	0.575341	0.168952	0.405072	0.293731	0.0772707	2.01711	1.7705	1.52266	0.841488	1.0605	0.725088	0.140502	0.0752035	0.0239755	0.0145014	0.0213239	0.050103	0.0599521	0.0470015	0.0387912
248	0.0661094	1.98714	1.86387	1.46963	1.52846	0.782713	0.394792	0.240235	0.0853619	0.883321	0.778339	0.563237	0.575252	0.169403	0.405308	0.294761	0.0776627	2.01898	1.77194	1.52366	0.842917	1.06006	0.724906	0.140975	0.0743005	0.0237525	0.0137944	0.0215209	0.050839	0.0593181	0.0465025	0.0388482
248.2	0.0660134	1.98909	1.86707	1.47231	1.53128	0.783111	0.394512	0.240387	0.0845609	0.883121	0.780659	0.56387	0.576243	0.170752	0.406245	0.294232	0.0773347	2.02019	1.77259	1.52468	0.842257	1.06119	0.725632	0.141003	0.0742435	0.0245425	0.0129754	0.0224799	0.050864	0.0585111	0.0461425	0.0386102
248.4	0.0668004	1.99216	1.86765	1.473	1.53474	0.785104	0.395823	0.240597	0.0833129	0.883441	0.780389	0.564205	0.575388	0.171569	0.406324	0.293614	0.0773667	2.02303	1.7724	1.52576	0.843847	1.06199	0.725904	0.140187	0.0758475	0.0232835	0.0132784	0.0224489	0.050319	0.0591071	0.0454255	0.0379222
248.6	0.0667084	1.99383	1.86821	1.47414	1.53734	0.786775	0.397065	0.241159	0.0833019	0.884011	0.780989	0.565165	0.575893	0.171028	0.406151	0.296063	0.0768467	2.0261	1.77485	1.52548	0.843627	1.06411	0.725695	0.14034	0.0751085	0.0225365	0.0134694	0.0237549	0.049482	0.0589701	0.0460825	0.0385772
248.8	0.0672604	1.99549	1.86983	1.47574	1.53975	0.787751	0.397813	0.242238	0.0846919	0.884401	0.782769	0.565978	0.575749	0.169675	0.406045	0.296688	0.0752587	2.02751	1.77444	1.52597	0.844318	1.06577	0.725174	0.140708	0.0746055	0.0225885	0.0140354	0.0240739	0.050049	0.0583601	0.0454015	0.0376452
249	0.0683454	1.99828	1.87059	1.4775	1.54105	0.789393	0.397536	0.243339	0.0838069	0.883761	0.783189	0.566941	0.576435	0.169346	0.405628	0.295091	0.0748387	2.03008	1.77597	1.52687	0.845357	1.0663	0.7264	0.140594	0.0755405	0.0221725	0.0154814	0.0239299	0.049349	0.0594061	0.0466285	0.0379762
249.2	0.0676344	2.00059	1.87187	1.47762	1.54236	0.790116	0.398871	0.242826	0.0844889	0.884561	0.782479	0.567583	0.576103	0.168352	0.404287	0.29614	0.0742897	2.03198	1.77677	1.5279	0.846407	1.06752	0.726726	0.140851	0.0756735	0.0231245	0.0155994	0.0240369	0.049637	0.0596961	0.0464495	0.0388462
249.4	0.0685644	2.00108	1.87396	1.47784	1.5434	0.790755	0.399404	0.2441	0.0862119	0.885791	0.783329	0.567949	0.576573	0.168994	0.4045	0.296898	0.0742627	2.03442	1.77911	1.52991	0.848137	1.06909	0.727401	0.141435	0.0753115	0.0239855	0.0159254	0.0237749	0.04993	0.0593021	0.0474585	0.0390092
249.6	0.0682634	2.00241	1.87683	1.47952	1.54425	0.790462	0.398973	0.243759	0.0865649	0.886341	0.783289	0.566639	0.577716	0.16931	0.405294	0.295688	0.0746707	2.03433	1.7791	1.53224	0.849788	1.06844	0.728023	0.140146	0.0752225	0.0238715	0.0162974	0.0241879	0.050932	0.0594331	0.0470135	0.0380362
249.8	0.0682334	2.00352	1.87814	1.48035	1.54503	0.791361	0.398122	0.244176	0.0863159	0.886451	0.783639	0.56571	0.578079	0.170175	0.404716	0.295247	0.0752317	2.03668	1.78182	1.53367	0.849877	1.06884	0.72921	0.139978	0.0755605	0.0235155	0.0162874	0.0247609	0.050548	0.0599951	0.0472655	0.0380592
250	0.0683084	2.00526	1.88006	1.48201	1.54786	0.791471	0.398832	0.24331	0.0864239	0.886711	0.782969	0.564968	0.577252	0.170872	0.405438	0.297002	0.0754537	2.03828	1.78271	1.53453	0.849407	1.07093	0.729241	0.140343	0.0759375	0.0244455	0.0157014	0.0242149	0.05159	0.0595231	0.0469025	0.0375522
250.2	0.0695804	2.00669	1.88243	1.48348	1.54887	0.791524	0.399143	0.243998	0.0854159	0.887341	0.783839	0.565418	0.577608	0.170502	0.405612	0.296226	0.0767067	2.03999	1.78299	1.5353	0.851468	1.06958	0.729753	0.140151	0.0756045	0.0232955	0.0165284	0.0245129	0.052966	0.0594341	0.0471585	0.0363932
250.4	0.0678954	2.00934	1.88445	1.48668	1.55144	0.79236	0.400311	0.242883	0.0853979	0.886391	0.782499	0.565679	0.577986	0.170262	0.406087	0.297028	0.0774947	2.04202	1.78457	1.53641	0.850548	1.07097	0.729664	0.140611	0.0754485	0.0227295	0.0155964	0.0238089	0.052707	0.0599641	0.0458275	0.0366162
250.6	0.0674754	2.00957	1.88534	1.48811	1.55255	0.7929	0.400632	0.243499	0.0854449	0.886881	0.781809	0.565939	0.577932	0.171195	0.405768	0.298303	0.0773777	2.0454	1.78549	1.53793	0.851047	1.07187	0.728918	0.141626	0.0748275	0.0229055	0.0160264	0.0219579	0.052859	0.0596081	0.0457315	0.0367562
250.8	0.0668164	2.0107	1.88762	1.48938	1.55474	0.794189	0.402151	0.242311	0.0849269	0.887881	0.782709	0.566178	0.578359	0.171633	0.406202	0.298693	0.0778297	2.04699	1.78692	1.5394	0.852387	1.07178	0.72949	0.14151	0.0747125	0.0231075	0.0156604	0.0215029	0.053796	0.0590621	0.0451145	0.0374752
251	0.0666994	2.0129	1.88942	1.49041	1.55653	0.795168	0.402691	0.242755	0.0852219	0.888851	0.783639	0.567836	0.57981	0.171145	0.406322	0.298222	0.0779547	2.04868	1.78894	1.54033	0.853858	1.0724	0.729465	0.141069	0.0734035	0.0226335	0.0159484	0.0223679	0.053949	0.0592051	0.0456585	0.0376652
251.2	0.0668564	2.01413	1.88988	1.49236	1.55831	0.796335	0.404153	0.242465	0.0854419	0.888931	0.783309	0.568358	0.579318	0.172247	0.407815	0.299453	0.0768657	2.05107	1.79129	1.54171	0.853618	1.07393	0.729569	0.14144	0.0731445	0.0221055	0.0153744	0.0212829	0.052886	0.0596071	0.0451625	0.0386722
251.4	0.0675404	2.01596	1.89194	1.4949	1.55729	0.797413	0.402832	0.243174	0.0849579	0.889631	0.784519	0.569058	0.579922	0.170664	0.40627	0.298142	0.0765647	2.05308	1.79235	1.54214	0.853927	1.07339	0.729903	0.14093	0.0729575	0.0238385	0.0161124	0.0213289	0.05321	0.0579321	0.0453745	0.0385712
251.6	0.0683794	2.01921	1.89465	1.49521	1.55885	0.798379	0.403368	0.24264	0.0855209	0.889141	0.786109	0.570457	0.579961	0.170516	0.407707	0.298597	0.0778497	2.05426	1.79219	1.54167	0.855568	1.07429	0.731271	0.141343	0.0748475	0.0235715	0.0159134	0.0226499	0.053572	0.0579921	0.0460425	0.0387792
251.8	0.0687254	2.02019	1.89664	1.49773	1.55971	0.798269	0.402345	0.243556	0.0859749	0.888871	0.785559	0.57063	0.579545	0.169704	0.407567	0.298059	0.0772307	2.05617	1.79347	1.54281	0.857638	1.07425	0.730214	0.141631	0.0752315	0.0235215	0.0155364	0.0235989	0.053862	0.0573371	0.0470455	0.0379352
252	0.0688214	2.02138	1.89843	1.49877	1.56086	0.798135	0.402254	0.243281	0.0864649	0.889081	0.785269	0.570398	0.579805	0.169862	0.408348	0.299458	0.0773357	2.05911	1.79423	1.54457	0.857407	1.07519	0.731461	0.142764	0.0749925	0.0237525	0.0156584	0.0232079	0.053502	0.0580161	0.0470755	0.0382422
252.2	0.0684444	2.02281	1.90074	1.50082	1.56405	0.797811	0.400306	0.243789	0.0871429	0.888741	0.786019	0.57055	0.58107	0.169509	0.409178	0.29861	0.0784487	2.06063	1.79576	1.54588	0.858577	1.07555	0.732367	0.143353	0.0756645	0.0242755	0.0167934	0.0237499	0.054095	0.0580951	0.0472875	0.0379732
252.4	0.0676794	2.02506	1.90238	1.50164	1.56736	0.797788	0.40114	0.243216	0.0871879	0.888371	0.786079	0.57078	0.58057	0.171068	0.41084	0.299575	0.0792767	2.06314	1.79716	1.54662	0.860568	1.0752	0.732052	0.143972	0.0752735	0.0240135	0.0160014	0.0237489	0.054889	0.0600681	0.0476435	0.0387832
252.6	0.0670504	2.02535	1.90402	1.50371	1.56812	0.796774	0.400024	0.243745	0.0869059	0.888581	0.785859	0.570122	0.580556	0.17131	0.410618	0.29889	0.0787887	2.06408	1.8	1.5494	0.859938	1.07598	0.732094	0.143467	0.0741715	0.0242615	0.0164894	0.0236949	0.053884	0.0606951	0.0482105	0.0388832
252.8	0.0679224	2.02841	1.90538	1.50525	1.57024	0.799475	0.400262	0.243828	0.0864189	0.889881	0.785989	0.571049	0.581438	0.172609	0.410624	0.300732	0.0797057	2.06665	1.79941	1.54979	0.858927	1.07659	0.733569	0.143204	0.0739645	0.0243915	0.0173354	0.0229849	0.053385	0.0605671	0.0475455	0.0390452
253	0.0668784	2.03018	1.90726	1.50753	1.57034	0.801861	0.400973	0.244368	0.0855219	0.889761	0.785199	0.570026	0.581579	0.173813	0.410173	0.298431	0.0798347	2.06683	1.80126	1.5506	0.859367	1.07711	0.733699	0.141695	0.0749665	0.0253525	0.0175624	0.0225359	0.053964	0.0603281	0.0473915	0.0379892
253.2	0.0658594	2.03181	1.90835	1.50911	1.57084	0.802375	0.402025	0.245018	0.0850749	0.890111	0.785099	0.571476	0.581546	0.173983	0.409667	0.2994	0.0799197	2.06972	1.80153	1.55152	0.860727	1.07837	0.733348	0.1419	0.0743185	0.0264255	0.0167744	0.0230429	0.053096	0.0599181	0.0479115	0.0379252
253.4	0.0659304	2.03285	1.90911	1.51085	1.5719	0.803677	0.402316	0.245333	0.0846079	0.890731	0.785669	0.572226	0.581996	0.174046	0.409328	0.299654	0.0790247	2.07065	1.8036	1.55229	0.860088	1.08017	0.733835	0.141467	0.0740455	0.0259255	0.0178774	0.0231299	0.052453	0.0599971	0.0480005	0.0371422
253.6	0.0663854	2.0359	1.90996	1.51214	1.5751	0.805811	0.403855	0.246199	0.0842809	0.890671	0.786139	0.573283	0.582801	0.174848	0.409066	0.29972	0.0793707	2.0727	1.80564	1.55133	0.860807	1.08034	0.734946	0.142411	0.0745205	0.0273185	0.0169484	0.0231239	0.053276	0.0599591	0.0472195	0.0377552
253.8	0.0659204	2.03692	1.91104	1.51407	1.5759	0.805306	0.405256	0.246295	0.0843599	0.890071	0.786559	0.572887	0.583411	0.174288	0.409706	0.29952	0.0791417	2.07402	1.80752	1.55329	0.863058	1.08104	0.735018	0.142203	0.0754535	0.0287985	0.0175964	0.0222669	0.053608	0.0598791	0.0475815	0.0379892
254	0.0666264	2.03775	1.91157	1.51493	1.57918	0.806551	0.40538	0.246753	0.0848559	0.891081	0.788559	0.57434	0.583333	0.173574	0.410109	0.300795	0.0790667	2.0766	1.80792	1.55453	0.864618	1.08186	0.734985	0.143043	0.0743995	0.0279455	0.0174524	0.0228019	0.0533	0.0594651	0.0473905	0.0385502
254.2	0.0681014	2.03843	1.91254	1.51553	1.58074	0.808873	0.40641	0.246613	0.0861549	0.892671	0.788979	0.573813	0.584027	0.173639	0.410043	0.300691	0.0789937	2.07825	1.80996	1.55491	0.864287	1.08247	0.734461	0.143055	0.0749285	0.0273915	0.0175324	0.0227409	0.053854	0.0593071	0.0469095	0.0391232
254.4	0.0684014	2.03974	1.91401	1.51579	1.58241	0.809057	0.405668	0.247628	0.0865349	0.894451	0.788899	0.573593	0.584195	0.174462	0.41086	0.301009	0.0783927	2.07979	1.80882	1.55644	0.864407	1.08263	0.734691	0.142709	0.0762535	0.0274285	0.0173044	0.0228759	0.054166	0.0583131	0.0471495	0.0390562
254.6	0.0683644	2.04129	1.9162	1.51768	1.5839	0.809682	0.406023	0.247059	0.0860229	0.895761	0.788869	0.57375	0.584432	0.173588	0.411823	0.301422	0.0780947	2.08235	1.80898	1.55887	0.865358	1.08376	0.734666	0.142346	0.0774105	0.0259525	0.0188164	0.0229649	0.053882	0.0581991	0.0476835	0.0387882
254.8	0.0691364	2.04242	1.91868	1.51866	1.58625	0.811044	0.405688	0.248105	0.0867409	0.895731	0.789349	0.574756	0.583933	0.174342	0.412118	0.301464	0.0781617	2.08493	1.81116	1.55891	0.866637	1.08473	0.736099	0.143408	0.0765875	0.0261075	0.0176104	0.0234999	0.054485	0.0599661	0.0472295	0.0380602
255	0.0690844	2.04431	1.92078	1.51965	1.5874	0.810306	0.405578	0.248004	0.0859549	0.895691	0.789209	0.57418	0.585313	0.174155	0.411558	0.300994	0.0784757	2.08741	1.81204	1.55961	0.866017	1.08565	0.736541	0.143511	0.0755855	0.0263515	0.0171524	0.0232149	0.054215	0.0596651	0.0471685	0.0380672
255.2	0.0690024	2.04531	1.92404	1.52186	1.58782	0.811364	0.404753	0.247954	0.0850149	0.895121	0.789689	0.574082	0.585835	0.174906	0.411461	0.300401	0.0773547	2.08758	1.81257	1.5606	0.867247	1.08644	0.737767	0.141512	0.0747875	0.0265795	0.0170324	0.0231089	0.053779	0.0593541	0.0480015	0.0365362
255.4	0.0695424	2.04772	1.92634	1.52436	1.59033	0.811897	0.405968	0.247257	0.0842539	0.894171	0.789699	0.574308	0.586582	0.174887	0.411629	0.300493	0.0775547	2.09047	1.81525	1.56207	0.869578	1.08664	0.738555	0.143003	0.0732825	0.0265595	0.0168604	0.0234079	0.054838	0.0597321	0.0475805	0.0368812
255.6	0.0691094	2.04858	1.92704	1.52506	1.58972	0.813388	0.406128	0.247799	0.0847269	0.893811	0.789369	0.574786	0.587413	0.175346	0.410709	0.300109	0.0779447	2.09233	1.81644	1.56234	0.869857	1.088	0.738474	0.142696	0.0715815	0.0271155	0.0158434	0.0232389	0.054555	0.0591661	0.0471705	0.0369162
255.8	0.0683554	2.05035	1.92824	1.52572	1.58956	0.813	0.40581	0.247293	0.0839669	0.893981	0.789499	0.574704	0.588202	0.174569	0.411791	0.300463	0.0773587	2.09337	1.81755	1.56282	0.869417	1.08872	0.738543	0.141394	0.0719535	0.0259795	0.0166514	0.0232989	0.054232	0.0590441	0.0474975	0.0379252
256	0.0690974	2.05191	1.93056	1.52759	1.59058	0.813297	0.405841	0.247976	0.0843059	0.894621	0.790859	0.575434	0.587615	0.174937	0.411942	0.30047	0.0768327	2.09415	1.82053	1.56417	0.871537	1.08814	0.73736	0.141553	0.0738985	0.0252245	0.0174084	0.0232709	0.05413	0.0597891	0.0474025	0.0379592
256.2	0.0694904	2.05488	1.93084	1.52921	1.59386	0.81244	0.406238	0.247587	0.0847199	0.895201	0.790449	0.574745	0.586954	0.174411	0.412785	0.301191	0.0778637	2.09643	1.82284	1.56612	0.873308	1.0887	0.737603	0.142502	0.0731725	0.0251675	0.0182354	0.0221419	0.054661	0.0606021	0.0462205	0.0393072
256.4	0.0697024	2.05473	1.93277	1.5295	1.59534	0.813799	0.406552	0.247957	0.0851539	0.897271	0.790659	0.57472	0.587589	0.174654	0.412512	0.30102	0.0785847	2.09787	1.82428	1.56775	0.873258	1.09025	0.73707	0.141984	0.0745865	0.0241595	0.0184994	0.0216689	0.053573	0.0610231	0.0468025	0.0388292
256.6	0.0697604	2.05676	1.93569	1.53121	1.5983	0.813828	0.405889	0.247974	0.0855989	0.897881	0.791069	0.574252	0.587669	0.174393	0.412813	0.301047	0.0785717	2.09957	1.82595	1.56895	0.874687	1.08975	0.737689	0.141741	0.0758085	0.0237625	0.0183564	0.0210629	0.055043	0.0613851	0.0460495	0.0394822
256.8	0.0703624	2.05981	1.93775	1.53256	1.60119	0.813997	0.407213	0.24871	0.0854619	0.899411	0.791699	0.573251	0.588318	0.174979	0.412669	0.300189	0.0796047	2.101	1.82798	1.57029	0.875367	1.09053	0.737267	0.142976	0.0754115	0.0238075	0.0192924	0.0217239	0.05479	0.0615371	0.0474095	0.0402392
257	0.0702934	2.06117	1.93879	1.5345	1.60255	0.815058	0.408171	0.248185	0.0858319	0.899571	0.791679	0.573072	0.589131	0.173405	0.412417	0.30103	0.0789607	2.10298	1.82828	1.57079	0.875947	1.09118	0.737914	0.142468	0.0750885	0.0248955	0.0194424	0.0220769	0.056244	0.0622161	0.0470495	0.0412062
257.2	0.0694794	2.06252	1.94081	1.53619	1.60321	0.817224	0.409006	0.249555	0.0854049	0.900181	0.792809	0.573647	0.590224	0.173168	0.412002	0.300756	0.0802307	2.10551	1.82785	1.57129	0.876337	1.09188	0.737706	0.142722	0.0758805	0.0244145	0.0197954	0.0229849	0.056832	0.0626871	0.0481215	0.0411882
257.4	0.0689424	2.06601	1.94286	1.53784	1.60379	0.817936	0.409393	0.249901	0.0857709	0.899131	0.793229	0.574059	0.590357	0.173081	0.411873	0.300963	0.0807307	2.10631	1.8295	1.57136	0.877398	1.09293	0.738616	0.142879	0.0734115	0.0247415	0.0201724	0.0245509	0.056157	0.0619621	0.0476725	0.0420662
257.6	0.0699524	2.06747	1.94316	1.53912	1.60628	0.818227	0.411146	0.249454	0.0858779	0.899851	0.793159	0.574799	0.589923	0.17366	0.413103	0.300978	0.0803227	2.10815	1.83195	1.57326	0.877127	1.09396	0.738474	0.143738	0.0728425	0.0256485	0.0207374	0.0243439	0.055784	0.0619731	0.0492855	0.0409572
257.8	0.0693014	2.06796	1.94294	1.5406	1.60767	0.820208	0.410365	0.249455	0.0862479	0.899711	0.792319	0.576017	0.590298	0.173415	0.413483	0.301211	0.0796797	2.11078	1.83273	1.57391	0.876997	1.09434	0.738368	0.143841	0.0731855	0.0270885	0.0201554	0.0245519	0.054645	0.0616361	0.0474075	0.0398452
258	0.0688044	2.06969	1.94461	1.54146	1.60917	0.821618	0.409516	0.249345	0.0862349	0.899951	0.791929	0.576412	0.590069	0.174383	0.415048	0.302063	0.0805917	2.1136	1.83533	1.57481	0.876458	1.09527	0.739982	0.145127	0.0733215	0.0257725	0.0191414	0.0245189	0.054592	0.0615761	0.0476325	0.0391862
258.2	0.0704674	2.07039	1.94563	1.5426	1.60944	0.821	0.409669	0.248818	0.0863399	0.900161	0.791479	0.577676	0.589965	0.174795	0.415596	0.302053	0.0793667	2.11452	1.83772	1.57607	0.877428	1.09585	0.741564	0.145741	0.0736195	0.0267105	0.0180664	0.0242779	0.053897	0.0612951	0.0472455	0.0402912
258.4	0.0705114	2.07195	1.94672	1.54446	1.61012	0.819977	0.409991	0.248729	0.0868999	0.900831	0.791979	0.578093	0.590033	0.174504	0.416224	0.301998	0.0786577	2.11735	1.83807	1.57736	0.879197	1.09557	0.742707	0.146035	0.0754275	0.0283605	0.0177474	0.0234759	0.056173	0.0614591	0.0480955	0.0397632
258.6	0.0696144	2.07264	1.94945	1.54697	1.61072	0.821594	0.409165	0.249601	0.0873659	0.901891	0.792999	0.577323	0.590359	0.175169	0.415978	0.303427	0.0779837	2.11894	1.83815	1.57894	0.880448	1.09644	0.743525	0.145231	0.0757385	0.0280615	0.0181144	0.0231219	0.056072	0.0626451	0.0473115	0.0413632
258.8	0.0707234	2.07475	1.9521	1.54938	1.61168	0.821211	0.410401	0.249973	0.0879069	0.902711	0.793459	0.578031	0.589227	0.175669	0.41494	0.304038	0.0777327	2.12042	1.83858	1.58199	0.882267	1.09747	0.744145	0.14528	0.0755565	0.0269995	0.0174844	0.0237449	0.057856	0.0628131	0.0483825	0.0414792
259	0.0713514	2.07611	1.95345	1.55126	1.6141	0.821683	0.411675	0.25085	0.0878149	0.902841	0.793539	0.578199	0.589652	0.175947	0.414663	0.30425	0.0775407	2.12195	1.83783	1.5833	0.884068	1.09804	0.744089	0.145108	0.0746015	0.0282635	0.0178924	0.0237209	0.058254	0.0624331	0.0486525	0.0408682
259.2	0.0697894	2.07834	1.95549	1.55186	1.61692	0.822612	0.412692	0.251696	0.0876519	0.902441	0.794019	0.577431	0.58955	0.17627	0.414176	0.304767	0.0777717	2.12449	1.83939	1.58409	0.884058	1.09898	0.743897	0.144803	0.0747545	0.0278115	0.0177634	0.0234819	0.058655	0.0618941	0.0484405	0.0393682
259.4	0.0699574	2.07742	1.95607	1.55365	1.61943	0.823917	0.412892	0.253332	0.0870889	0.903311	0.794479	0.577498	0.590344	0.176014	0.414231	0.30395	0.0776907	2.12529	1.84163	1.5846	0.884007	1.09944	0.743087	0.145263	0.0755575	0.0274285	0.0175274	0.0227019	0.058559	0.0636571	0.0472755	0.0398282
259.6	0.0699194	2.07954	1.95698	1.5552	1.62082	0.823653	0.413238	0.252863	0.0869649	0.903541	0.793669	0.578193	0.590756	0.175355	0.414382	0.302744	0.0787377	2.12668	1.84269	1.58445	0.884448	1.09986	0.742923	0.145596	0.0745515	0.0266895	0.0170774	0.0234679	0.060212	0.0620731	0.0476655	0.0391562
259.8	0.0703324	2.08078	1.95798	1.55616	1.62203	0.824468	0.413377	0.252138	0.0872019	0.903661	0.794989	0.577604	0.591199	0.175294	0.414362	0.301671	0.0783337	2.12832	1.84394	1.58461	0.885587	1.10044	0.743546	0.145168	0.0731995	0.0261365	0.0176914	0.0222979	0.06027	0.0614691	0.0469875	0.0400922
260	0.0695444	2.08315	1.95911	1.5578	1.62275	0.825042	0.413748	0.251557	0.0871279	0.905411	0.795209	0.577753	0.592222	0.175379	0.414495	0.30112	0.0783507	2.13019	1.84602	1.5859	0.885238	1.10131	0.74432	0.145293	0.0747155	0.0261455	0.0170544	0.0233609	0.059747	0.0617051	0.0468765	0.0404422
260.2	0.0698264	2.0846	1.96084	1.55934	1.62426	0.825953	0.413726	0.251265	0.0868249	0.905891	0.795009	0.578385	0.592341	0.175579	0.415269	0.301172	0.0773017	2.13119	1.84743	1.58712	0.885857	1.10016	0.744986	0.145936	0.0750795	0.0266775	0.0170214	0.0233869	0.060371	0.0616581	0.0473625	0.0416382
260.4	0.0699404	2.08732	1.96252	1.56038	1.62695	0.827735	0.414742	0.250248	0.0867689	0.906241	0.796039	0.577351	0.592224	0.175835	0.415426	0.30224	0.0781597	2.13301	1.84849	1.58905	0.885567	1.10198	0.744336	0.145324	0.0747655	0.0256555	0.0173564	0.0244999	0.061376	0.0602721	0.0484255	0.0412302
260.6	0.0709744	2.08864	1.96257	1.56035	1.62793	0.828755	0.414883	0.25113	0.0848899	0.906421	0.797439	0.576585	0.59331	0.175635	0.415179	0.302283	0.0781167	2.13493	1.84876	1.58941	0.886678	1.10214	0.745157	0.145309	0.0757225	0.0260185	0.0176374	0.0245319	0.05977	0.0608141	0.0478545	0.0410162
260.8	0.0700424	2.08934	1.96398	1.56247	1.63018	0.829706	0.415353	0.251877	0.0842029	0.906891	0.797319	0.577727	0.594497	0.176998	0.415843	0.30441	0.0784797	2.13638	1.85084	1.59062	0.887097	1.1022	0.74503	0.145901	0.0774285	0.0259915	0.0173714	0.0248899	0.060162	0.0605061	0.0486535	0.0401542
261	0.0709964	2.08968	1.9665	1.56335	1.6321	0.829169	0.415953	0.253129	0.0851769	0.906571	0.798009	0.577546	0.593819	0.177209	0.416264	0.304423	0.0783577	2.13766	1.85195	1.59067	0.887707	1.10362	0.745933	0.145034	0.0763045	0.0262365	0.0181374	0.0240259	0.060038	0.0596611	0.0496905	0.0403692
261.2	0.0718614	2.09142	1.96833	1.56507	1.63346	0.830147	0.415989	0.253533	0.0861789	0.907691	0.799829	0.576732	0.594676	0.178258	0.416006	0.304314	0.0795977	2.13979	1.85349	1.59144	0.888328	1.10605	0.745375	0.144882	0.0765755	0.0251625	0.0186474	0.0247629	0.05933	0.0601191	0.0493485	0.0394022
261.4	0.0715414	2.09346	1.97026	1.56602	1.6331	0.830176	0.415583	0.253748	0.0859929	0.907671	0.798489	0.5784	0.594962	0.178837	0.415893	0.303725	0.0781047	2.14242	1.85407	1.59202	0.891077	1.1051	0.747164	0.144918	0.0768425	0.0252865	0.0180774	0.0251989	0.05752	0.0605191	0.0484075	0.0386342
261.6	0.0705514	2.09435	1.9727	1.56765	1.63579	0.831359	0.415781	0.253833	0.0869709	0.907661	0.798389	0.580882	0.594134	0.17959	0.415406	0.303081	0.0781047	2.14414	1.85675	1.59435	0.891317	1.1062	0.747659	0.145501	0.0769225	0.0260705	0.0190884	0.0255509	0.057706	0.0602581	0.0486345	0.0385292
261.8	0.0710744	2.0954	1.97444	1.5673	1.63737	0.832246	0.415186	0.25306	0.0865469	0.907491	0.799419	0.580275	0.594742	0.178918	0.416278	0.302453	0.0789437	2.14515	1.85708	1.59499	0.891957	1.10718	0.747693	0.144852	0.0779785	0.0262925	0.0191864	0.0254149	0.057415	0.0609401	0.0482435	0.0387622
262	0.0704814	2.09689	1.97593	1.56858	1.63825	0.834648	0.414972	0.251996	0.0858749	0.907981	0.800449	0.582052	0.594699	0.180476	0.416454	0.30247	0.0794267	2.14656	1.85824	1.59698	0.894108	1.10601	0.748085	0.145545	0.0779055	0.0255425	0.0195244	0.0255749	0.058155	0.0612601	0.0471965	0.0385252
262.2	0.0699724	2.09835	1.97586	1.56871	1.6395	0.834563	0.415075	0.251844	0.0859439	0.908381	0.799839	0.583333	0.594426	0.180239	0.41709	0.302459	0.0783077	2.14873	1.85802	1.59757	0.894188	1.10629	0.749829	0.144882	0.0762985	0.0250295	0.0189464	0.0256299	0.058968	0.0612401	0.0470815	0.0383982
262.4	0.0711514	2.10004	1.97807	1.56958	1.64088	0.836023	0.415443	0.251181	0.0865949	0.908681	0.801329	0.582012	0.595003	0.180865	0.417638	0.304165	0.0795317	2.14887	1.85939	1.59849	0.894247	1.10775	0.749603	0.145419	0.0747005	0.0257405	0.0194434	0.0241599	0.058293	0.0614071	0.0474035	0.0402562
262.6	0.0706594	2.10242	1.97955	1.57127	1.64252	0.836171	0.415641	0.251005	0.0873809	0.909761	0.802089	0.5813	0.595615	0.180791	0.418497	0.306004	0.0791497	2.15011	1.8603	1.59811	0.896007	1.1077	0.749459	0.144276	0.0742795	0.0257395	0.0175894	0.0234109	0.058695	0.0619751	0.0469825	0.0400512
262.8	0.0704654	2.10416	1.98034	1.57339	1.64314	0.836565	0.417644	0.251963	0.0880659	0.910361	0.801969	0.580858	0.595458	0.180822	0.418325	0.305608	0.0787297	2.15206	1.86277	1.59841	0.897118	1.10695	0.749488	0.144316	0.0714155	0.0261595	0.0171844	0.0245189	0.05889	0.0614651	0.0470345	0.0405272
263	0.0701134	2.10646	1.98149	1.5746	1.64428	0.837328	0.417558	0.252283	0.0873589	0.910821	0.800299	0.579415	0.596288	0.179682	0.418694	0.3059	0.0789387	2.15321	1.86394	1.59875	0.898208	1.10742	0.749281	0.143876	0.0719455	0.0265475	0.0166884	0.0243299	0.059072	0.0614141	0.0467775	0.0404072
263.2	0.0697994	2.10881	1.98369	1.57713	1.64516	0.838712	0.418414	0.252616	0.0865979	0.910671	0.801519	0.580261	0.596353	0.178258	0.419134	0.306482	0.0788297	2.15329	1.86518	1.59936	0.898798	1.10735	0.748567	0.144448	0.0723065	0.0274965	0.0173004	0.0249479	0.059329	0.0628021	0.0470375	0.0406032
263.4	0.0698794	2.10921	1.98458	1.57874	1.64604	0.840104	0.417408	0.253528	0.0873579	0.911181	0.801129	0.581667	0.596345	0.177236	0.419398	0.305014	0.0785857	2.15581	1.86683	1.59951	0.898698	1.10803	0.749916	0.143363	0.0749385	0.0279195	0.0168664	0.0264279	0.059531	0.0627421	0.0467215	0.0398792
263.6	0.0705184	2.11172	1.98752	1.57961	1.6463	0.84142	0.417732	0.254368	0.0866689	0.910451	0.800459	0.582932	0.596788	0.177201	0.419663	0.304559	0.0790457	2.15726	1.86722	1.60207	0.899487	1.10865	0.751274	0.144156	0.0757575	0.0269325	0.0179344	0.0272209	0.058726	0.0624521	0.0468615	0.0415802
263.8	0.0702844	2.1139	1.98997	1.58027	1.64727	0.841877	0.417158	0.254082	0.0852029	0.910731	0.801549	0.584206	0.596728	0.1769	0.418721	0.303786	0.0796207	2.15856	1.86717	1.6027	0.899397	1.10912	0.752836	0.144675	0.0776125	0.0267535	0.0187234	0.0261869	0.05913	0.0624851	0.0470385	0.0413762
264	0.0705374	2.11464	1.99129	1.58211	1.64711	0.842412	0.417687	0.253481	0.0845149	0.910451	0.801599	0.584159	0.596499	0.176857	0.418506	0.304463	0.0796117	2.16041	1.86786	1.60446	0.900648	1.10993	0.753535	0.145206	0.0773425	0.0265275	0.0186924	0.0267109	0.059316	0.0640161	0.0477655	0.0424272
264.2	0.0714294	2.11523	1.9935	1.5837	1.64947	0.842586	0.416592	0.252489	0.0857729	0.910401	0.801609	0.583779	0.598328	0.178001	0.418719	0.303874	0.0798717	2.16228	1.86912	1.60531	0.901197	1.10949	0.753588	0.144225	0.0783865	0.0254715	0.0180854	0.0254749	0.058656	0.0628191	0.0472755	0.0431272
264.4	0.0707844	2.11736	1.99461	1.58528	1.65186	0.842898	0.417822	0.253188	0.0851309	0.910661	0.801659	0.583579	0.598429	0.178742	0.419334	0.305154	0.0795257	2.16368	1.86928	1.6073	0.901868	1.10916	0.753823	0.145581	0.0762395	0.0257665	0.0189284	0.0255769	0.059451	0.0628771	0.0481315	0.0434332
264.6	0.0704744	2.11767	1.99544	1.58653	1.65383	0.843282	0.419079	0.253448	0.0854919	0.911561	0.802589	0.582244	0.598901	0.179153	0.419777	0.306591	0.0796877	2.16553	1.8712	1.60644	0.900977	1.1102	0.752428	0.145324	0.0757295	0.0260135	0.0181434	0.0254629	0.060246	0.0632381	0.0482075	0.0419202
264.8	0.0703494	2.11892	1.99741	1.58795	1.65587	0.843201	0.419247	0.25348	0.0861139	0.911831	0.802119	0.581707	0.598953	0.180116	0.42079	0.307914	0.0792777	2.16664	1.87306	1.60832	0.901408	1.11182	0.752522	0.146044	0.0755035	0.0264745	0.0178974	0.0251489	0.058259	0.0643411	0.0479955	0.0420872
265	0.0709234	2.12023	1.99796	1.58964	1.6602	0.843564	0.418666	0.254064	0.0884629	0.912131	0.804659	0.581622	0.599537	0.181302	0.420741	0.307722	0.0785037	2.1675	1.87498	1.60747	0.900968	1.1132	0.751356	0.146392	0.0761635	0.0265395	0.0185944	0.0245299	0.058317	0.0624361	0.0468865	0.0410392
265.2	0.0698554	2.1215	1.99831	1.59062	1.66145	0.844639	0.419222	0.25552	0.0868449	0.912971	0.804599	0.581915	0.598775	0.181786	0.420093	0.307729	0.0786087	2.16891	1.87586	1.60851	0.900487	1.11425	0.752488	0.147243	0.0755315	0.0276735	0.0186614	0.0247099	0.058762	0.0629131	0.0469225	0.0401622
265.4	0.0696024	2.12181	2	1.59224	1.66423	0.844911	0.41924	0.254477	0.0867849	0.913581	0.806089	0.583699	0.599111	0.181846	0.418746	0.307202	0.0783087	2.17019	1.87809	1.60852	0.901338	1.1152	0.752658	0.146314	0.0761115	0.0270835	0.0186784	0.0229739	0.060074	0.0618171	0.0466095	0.0401382
265.6	0.0712614	2.12294	2.00048	1.59319	1.6667	0.845892	0.419704	0.254045	0.0861649	0.912961	0.805749	0.583572	0.599287	0.181618	0.419572	0.305864	0.0777007	2.1718	1.87945	1.60966	0.902667	1.11611	0.753708	0.146791	0.0758395	0.0275945	0.0195284	0.0227069	0.060038	0.0618741	0.0472635	0.0398232
265.8	0.0713194	2.1244	2.00186	1.59495	1.66742	0.847218	0.419098	0.253363	0.0881379	0.913371	0.806949	0.584212	0.599788	0.18198	0.419215	0.305667	0.0779177	2.17409	1.88039	1.61072	0.903127	1.11573	0.753845	0.146577	0.0752935	0.0277145	0.0197314	0.0237389	0.061206	0.0619041	0.0484915	0.0395632
266	0.0711614	2.12658	2.0046	1.59588	1.66781	0.847263	0.419874	0.253452	0.0866499	0.913601	0.806349	0.584831	0.60025	0.181037	0.418421	0.305337	0.0777337	2.17565	1.88089	1.613	0.902417	1.11678	0.754895	0.14599	0.0755765	0.0285925	0.0195224	0.0232609	0.061188	0.0627721	0.0495025	0.0399712
266.2	0.0711464	2.12731	2.00664	1.59716	1.66897	0.848287	0.420174	0.252898	0.0861099	0.913761	0.805779	0.582945	0.600471	0.180055	0.418403	0.305341	0.0778607	2.17768	1.88139	1.61461	0.904528	1.1173	0.754134	0.146255	0.0750105	0.0281675	0.0204424	0.0236749	0.060938	0.0617921	0.0497495	0.0405572
266.4	0.0713984	2.12986	2.00876	1.59761	1.66779	0.848424	0.419899	0.252405	0.0855639	0.913451	0.805249	0.581106	0.600933	0.180425	0.420272	0.305543	0.0795277	2.18013	1.88241	1.61641	0.904408	1.11797	0.754211	0.146209	0.0736455	0.0277155	0.0199794	0.0245839	0.061432	0.0625971	0.0499765	0.0408772
266.6	0.0697794	2.13111	2.01077	1.59984	1.66773	0.848911	0.419602	0.252271	0.0864599	0.913501	0.806419	0.582479	0.601523	0.180367	0.419813	0.305937	0.0793047	2.1814	1.88371	1.61817	0.905168	1.11864	0.75593	0.147271	0.0741765	0.0278885	0.0185494	0.0245809	0.061191	0.0621851	0.0497515	0.0419362
266.8	0.0698674	2.13215	2.01146	1.60022	1.6691	0.849751	0.419857	0.253464	0.0844129	0.913241	0.805369	0.581582	0.601479	0.18063	0.420576	0.306287	0.0792057	2.18228	1.88457	1.61907	0.905107	1.12018	0.75655	0.146769	0.0749505	0.0280435	0.0186494	0.0240319	0.061818	0.0621921	0.0487025	0.0413122
267	0.0694364	2.13382	2.01232	1.60065	1.66888	0.851285	0.420167	0.254403	0.0853239	0.914461	0.806499	0.582677	0.600929	0.181927	0.422269	0.306119	0.0795567	2.18389	1.88653	1.62051	0.907177	1.11991	0.757332	0.146135	0.0744615	0.0275975	0.0175314	0.0247999	0.061576	0.0612211	0.0493695	0.0418242
267.2	0.0696054	2.13517	2.01437	1.60126	1.67054	0.851418	0.419354	0.254617	0.0866859	0.914391	0.806259	0.58473	0.601795	0.182433	0.42187	0.306954	0.0798287	2.18537	1.88847	1.62081	0.907868	1.12113	0.757968	0.147251	0.0749965	0.0278105	0.0169374	0.0253059	0.062776	0.0623361	0.0493555	0.0409062
267.4	0.0698004	2.13645	2.01497	1.60277	1.67341	0.852841	0.420394	0.256327	0.0877789	0.915251	0.807199	0.585607	0.601301	0.182109	0.421558	0.306412	0.0789197	2.1858	1.88939	1.62129	0.907687	1.12184	0.758932	0.14731	0.0757775	0.0279265	0.0167024	0.0256039	0.060971	0.0626881	0.0489945	0.0400742
267.6	0.0701434	2.13799	2.01612	1.60389	1.67549	0.85299	0.42014	0.257128	0.0872619	0.915501	0.807939	0.586039	0.600152	0.182246	0.421871	0.307082	0.0783567	2.18707	1.88935	1.62114	0.907868	1.12116	0.757239	0.146232	0.0760005	0.0273505	0.0182954	0.0256709	0.061603	0.0630331	0.0489835	0.0401882
267.8	0.0706874	2.13968	2.01843	1.60433	1.67716	0.854497	0.421339	0.257296	0.0885719	0.916221	0.808549	0.586645	0.599977	0.181314	0.421972	0.306608	0.0785397	2.18889	1.89061	1.62163	0.909918	1.12099	0.758527	0.146037	0.0755905	0.0273155	0.0183384	0.0255899	0.062019	0.0632971	0.0496955	0.0407002
268	0.0709454	2.13976	2.02068	1.60585	1.68067	0.854693	0.4224	0.256856	0.0886499	0.916171	0.808209	0.587527	0.601151	0.179996	0.42146	0.307396	0.0781037	2.19068	1.89177	1.62181	0.910558	1.12223	0.758959	0.147021	0.0738195	0.0276175	0.0192934	0.0254819	0.061362	0.0643951	0.0486535	0.0404942
268.2	0.0705904	2.14227	2.02106	1.60853	1.68301	0.855633	0.42419	0.257031	0.0883579	0.917731	0.809359	0.587693	0.600943	0.179777	0.422273	0.308426	0.0780247	2.19112	1.8925	1.62273	0.910467	1.12328	0.760715	0.14604	0.0751615	0.0275045	0.0197144	0.0242589	0.060932	0.0645791	0.0490075	0.0417962
268.4	0.0702734	2.1433	2.02337	1.60969	1.68545	0.856349	0.42417	0.25649	0.0871499	0.917141	0.810069	0.588681	0.601449	0.1794	0.421587	0.308913	0.0783727	2.1929	1.89234	1.62365	0.913427	1.12457	0.760046	0.146847	0.0756745	0.0281605	0.0200044	0.0243499	0.061456	0.0643691	0.0496135	0.0418612
268.6	0.0700484	2.14479	2.02455	1.61059	1.6881	0.859437	0.424406	0.255648	0.0868809	0.918421	0.809349	0.588634	0.602475	0.179602	0.420931	0.308764	0.0791297	2.19535	1.89375	1.62499	0.914687	1.12599	0.761699	0.146715	0.0748655	0.0283815	0.0182674	0.0250129	0.061443	0.0644531	0.0494315	0.0415592
268.8	0.0699364	2.14579	2.02517	1.61278	1.68848	0.85881	0.423754	0.256574	0.0856959	0.918881	0.809439	0.589104	0.603467	0.179767	0.420879	0.309696	0.0786067	2.19763	1.89379	1.62633	0.914288	1.12687	0.759695	0.146593	0.0745585	0.0275545	0.0184934	0.0260029	0.062086	0.0639371	0.0490555	0.0419192
269	0.0706564	2.14822	2.02556	1.61422	1.68925	0.859565	0.423784	0.256471	0.0859009	0.918741	0.809259	0.588224	0.602932	0.180275	0.421655	0.308839	0.0789987	2.19996	1.89386	1.62747	0.914497	1.12748	0.75893	0.145986	0.0765815	0.0278015	0.0189644	0.0263889	0.064279	0.0640261	0.0494025	0.0415342
269.2	0.0707284	2.14878	2.02791	1.61409	1.68798	0.860446	0.423391	0.257226	0.0849459	0.917871	0.809409	0.588002	0.602922	0.181408	0.422494	0.307162	0.0790967	2.20149	1.89676	1.62803	0.916547	1.12711	0.758356	0.145399	0.0755865	0.0287115	0.0189634	0.0277309	0.064337	0.0635191	0.0493095	0.0410402
269.4	0.0711644	2.14994	2.02863	1.6148	1.68885	0.860415	0.423933	0.257119	0.0860549	0.918051	0.809469	0.587389	0.603141	0.181412	0.423655	0.308007	0.0781737	2.20241	1.89847	1.62939	0.916408	1.12744	0.759309	0.145614	0.0762065	0.0281885	0.0197504	0.0277739	0.064939	0.0643901	0.0482495	0.0411072
269.6	0.0714784	2.15121	2.03086	1.61635	1.68774	0.860127	0.424935	0.257747	0.0853939	0.917941	0.810339	0.585792	0.603204	0.180743	0.423493	0.308713	0.0785007	2.2027	1.8995	1.63019	0.915517	1.12766	0.759464	0.144967	0.0771705	0.0293085	0.0205524	0.0281209	0.064919	0.0646331	0.0482515	0.0408242
269.8	0.0713954	2.15227	2.03323	1.61791	1.6898	0.861259	0.426316	0.256233	0.0861539	0.917361	0.809969	0.588011	0.603554	0.181148	0.423179	0.307743	0.0780107	2.20306	1.90229	1.63067	0.916728	1.12868	0.760483	0.145886	0.0774775	0.0293395	0.0211754	0.0274819	0.06416	0.0644391	0.0475395	0.0409232
270	0.0709044	2.1528	2.03547	1.61946	1.69098	0.862119	0.425228	0.25689	0.0862209	0.918171	0.811039	0.588887	0.604074	0.181091	0.422486	0.308354	0.0783227	2.20376	1.90512	1.63137	0.917188	1.12895	0.761041	0.145854	0.0770425	0.0292495	0.0210224	0.0272219	0.062794	0.0648131	0.0469885	0.0414032
270.2	0.0713964	2.15406	2.03667	1.62241	1.69228	0.862759	0.425847	0.256588	0.0865509	0.918411	0.812149	0.589968	0.604052	0.180201	0.422273	0.309667	0.0791337	2.20529	1.90558	1.63397	0.917978	1.12844	0.760313	0.14687	0.0779435	0.0296595	0.0210634	0.0268009	0.062986	0.0643561	0.0468165	0.0408242
270.4	0.0708104	2.15482	2.03785	1.62458	1.69227	0.863889	0.426806	0.256935	0.0868679	0.919111	0.812089	0.590643	0.604363	0.180747	0.421627	0.307858	0.0796417	2.20758	1.90607	1.6345	0.917898	1.12895	0.75961	0.145356	0.0775975	0.0296945	0.0210304	0.0266869	0.063221	0.0638561	0.0482695	0.0403232
270.6	0.0698964	2.15512	2.03864	1.62615	1.69301	0.863039	0.425862	0.257402	0.0881239	0.919301	0.812759	0.592249	0.603973	0.180809	0.42272	0.307658	0.0790727	2.20819	1.90738	1.63506	0.919837	1.13037	0.759749	0.146438	0.0770925	0.0277985	0.0208624	0.0260419	0.063643	0.0635801	0.0478375	0.0408322
270.8	0.0692804	2.15768	2.03982	1.62694	1.69441	0.864139	0.426643	0.257587	0.0880599	0.920741	0.814789	0.591153	0.604325	0.18058	0.423756	0.308891	0.0792527	2.21024	1.90805	1.63579	0.920778	1.13043	0.759704	0.146017	0.0773235	0.0286805	0.0194484	0.0262599	0.064998	0.0638511	0.0491095	0.0406032
271	0.0694784	2.15954	2.04013	1.62924	1.69608	0.864929	0.426915	0.25724	0.0881119	0.920361	0.815629	0.591107	0.604832	0.180459	0.423759	0.309178	0.0792117	2.2115	1.90726	1.63729	0.921288	1.13086	0.759625	0.146726	0.0781495	0.0277775	0.0200054	0.0259839	0.064753	0.0626911	0.0501555	0.0410012
271.2	0.0702714	2.16232	2.04188	1.62773	1.69852	0.865729	0.427089	0.257043	0.0884329	0.920641	0.814849	0.590197	0.60556	0.180579	0.424241	0.309546	0.0786587	2.21272	1.90799	1.63678	0.920628	1.13343	0.760881	0.146194	0.0767295	0.0271625	0.0197084	0.0266489	0.063977	0.0638971	0.0509925	0.0418072
271.4	0.0698604	2.16454	2.04384	1.62984	1.70201	0.866509	0.427614	0.257513	0.0872319	0.919801	0.814949	0.590635	0.60557	0.179112	0.424517	0.311627	0.0789107	2.21419	1.90984	1.6383	0.922288	1.13233	0.762447	0.147674	0.0774115	0.0274295	0.0188614	0.0268709	0.063689	0.0635821	0.0494245	0.0419882
271.6	0.0713134	2.16645	2.04554	1.62979	1.70376	0.868229	0.427306	0.255912	0.0873169	0.920571	0.813989	0.58981	0.607251	0.180558	0.424855	0.310963	0.0791977	2.21731	1.91001	1.64037	0.922808	1.13316	0.762657	0.147171	0.0770495	0.0291165	0.0202644	0.0269769	0.062633	0.0628751	0.0507775	0.0412812
271.8	0.0712904	2.16689	2.04654	1.63214	1.70536	0.868659	0.427025	0.256833	0.0875079	0.919331	0.812399	0.589583	0.607249	0.179666	0.425019	0.310257	0.0795257	2.21858	1.9109	1.6425	0.922998	1.1352	0.763792	0.14748	0.0763505	0.0282965	0.0211394	0.0266629	0.061467	0.0635531	0.0507025	0.0408122
272	0.0714344	2.16723	2.0486	1.63178	1.707	0.868289	0.428036	0.257599	0.0873419	0.920751	0.811609	0.58927	0.607408	0.180571	0.424913	0.30948	0.0791187	2.22017	1.91296	1.6431	0.923848	1.13634	0.76492	0.147861	0.0754475	0.0284105	0.0195854	0.0271969	0.062963	0.0648971	0.0498325	0.0409172
272.2	0.0711144	2.16855	2.04916	1.63409	1.70809	0.868339	0.428939	0.25824	0.0869319	0.921151	0.813219	0.589655	0.607305	0.181297	0.424693	0.309705	0.0780717	2.22265	1.9133	1.64404	0.924887	1.13649	0.765304	0.148733	0.0765435	0.0283175	0.0192714	0.0263459	0.063703	0.0642641	0.0492265	0.0407822
272.4	0.0718504	2.17001	2.05115	1.63428	1.70825	0.868829	0.428108	0.258934	0.0871199	0.923221	0.814069	0.588341	0.608035	0.182364	0.42482	0.309387	0.0785257	2.22409	1.91414	1.64457	0.925978	1.13871	0.76591	0.148579	0.0753445	0.0290695	0.0196734	0.0256429	0.064452	0.0640771	0.0502435	0.0418432
272.6	0.0719844	2.17143	2.05253	1.63628	1.71064	0.869239	0.428477	0.26109	0.0869159	0.923051	0.814909	0.589559	0.607798	0.180748	0.425314	0.309752	0.0791107	2.22447	1.91598	1.64543	0.927338	1.13919	0.765296	0.149111	0.0768865	0.0279315	0.0184304	0.0255659	0.065176	0.0653871	0.0486055	0.0427702
272.8	0.0725554	2.17291	2.05386	1.6372	1.71214	0.868869	0.429072	0.260332	0.0873389	0.924171	0.815079	0.588951	0.608262	0.182074	0.42475	0.309812	0.0784857	2.22651	1.91777	1.64503	0.928837	1.13787	0.765225	0.14922	0.0770305	0.0289915	0.0184714	0.0261809	0.065977	0.0646071	0.0474775	0.0449672
273	0.0719004	2.17346	2.05544	1.63923	1.71237	0.870259	0.429574	0.261442	0.0857219	0.923781	0.815559	0.588896	0.608777	0.181546	0.425599	0.310945	0.0782967	2.22676	1.91962	1.6456	0.929617	1.13887	0.765037	0.148787	0.0765455	0.0296445	0.0197674	0.0263749	0.064949	0.0643291	0.0480635	0.0439242
273.2	0.0716024	2.17379	2.05656	1.63966	1.71587	0.871189	0.429411	0.261156	0.0864009	0.923891	0.814529	0.588703	0.609379	0.18175	0.425929	0.310321	0.0793727	2.22755	1.92151	1.64703	0.930177	1.1402	0.764347	0.147201	0.0778295	0.0303545	0.0210684	0.0271129	0.064793	0.0651661	0.0482865	0.0438222
273.4	0.0708064	2.17534	2.05672	1.64202	1.71718	0.871969	0.428575	0.259865	0.0871019	0.922561	0.814179	0.590217	0.609738	0.182433	0.426726	0.310124	0.0782737	2.22826	1.92276	1.64789	0.929987	1.14063	0.764388	0.146699	0.0774025	0.0294965	0.0204944	0.0272869	0.063636	0.0661711	0.0488465	0.0427602
273.6	0.0705084	2.17669	2.05761	1.6431	1.71859	0.873029	0.431501	0.259619	0.0879789	0.923411	0.814849	0.590191	0.610567	0.183461	0.425176	0.311501	0.0783427	2.22938	1.92405	1.64858	0.930068	1.14124	0.765625	0.147251	0.0764485	0.0303025	0.0217704	0.0278549	0.063707	0.0657241	0.0493805	0.0418352
273.8	0.0702624	2.17692	2.05916	1.64264	1.72093	0.874649	0.430193	0.260952	0.0871239	0.924481	0.815949	0.592615	0.610119	0.182269	0.425832	0.312347	0.0785097	2.23001	1.92481	1.64983	0.930127	1.14306	0.765169	0.146847	0.0774795	0.0301425	0.0222024	0.0276799	0.061402	0.0655451	0.0499895	0.0402962
274	0.0712824	2.18011	2.05947	1.64476	1.72355	0.875399	0.429131	0.259572	0.0890269	0.925021	0.816109	0.592669	0.61057	0.182916	0.426259	0.310478	0.0787927	2.23195	1.92539	1.65047	0.932127	1.14189	0.76574	0.14707	0.0778275	0.0303875	0.0208364	0.0271699	0.062256	0.0652371	0.0499165	0.0410222
274.2	0.0715374	2.18139	2.06145	1.64637	1.72227	0.876549	0.428841	0.259102	0.0883529	0.925171	0.817989	0.592809	0.610526	0.182473	0.425718	0.310128	0.0773297	2.23364	1.92564	1.65191	0.932078	1.14144	0.766596	0.148341	0.0759415	0.0286225	0.0204614	0.0261169	0.062359	0.0642271	0.0492735	0.0421652
274.4	0.0731134	2.18265	2.06346	1.64679	1.72324	0.877499	0.431207	0.259606	0.0875839	0.926241	0.818789	0.592724	0.610643	0.181514	0.425722	0.310614	0.0774127	2.23501	1.92618	1.65274	0.932597	1.14254	0.766374	0.148472	0.0765665	0.0291995	0.0212374	0.0270219	0.063181	0.0627821	0.0493635	0.0420592
274.6	0.0732554	2.18364	2.06449	1.6485	1.7245	0.878689	0.430408	0.259781	0.0866469	0.926181	0.818519	0.592317	0.61063	0.182566	0.426751	0.309278	0.0760457	2.23622	1.92902	1.6538	0.933018	1.14301	0.765898	0.147251	0.0757255	0.0297085	0.0201464	0.0262429	0.063594	0.0636451	0.0497155	0.0426952
274.8	0.0730014	2.18551	2.06576	1.65124	1.72507	0.879159	0.430412	0.258407	0.0855229	0.925831	0.818859	0.591388	0.611162	0.183837	0.426675	0.309355	0.0769537	2.23746	1.93027	1.65505	0.932978	1.14382	0.767703	0.147195	0.0745525	0.0295775	0.0196924	0.0253119	0.065976	0.0644621	0.0502645	0.0420782
275	0.0734494	2.18591	2.06766	1.65123	1.72501	0.879929	0.431678	0.258763	0.0853839	0.924861	0.818559	0.591341	0.611386	0.183579	0.42647	0.311125	0.0779117	2.23883	1.93146	1.65654	0.932987	1.14497	0.767732	0.147457	0.0764415	0.0300035	0.0202094	0.0261749	0.064394	0.0650811	0.0502995	0.0407812
275.2	0.0738014	2.18808	2.06801	1.6523	1.72812	0.880919	0.432497	0.260165	0.0866279	0.925031	0.817759	0.592247	0.611356	0.183605	0.426897	0.310652	0.0784567	2.24029	1.93352	1.65728	0.935187	1.14602	0.768675	0.14708	0.0761845	0.0306225	0.0203824	0.0256929	0.064923	0.0649921	0.0507955	0.0404252
275.4	0.0741584	2.18884	2.07009	1.65278	1.72997	0.881649	0.431265	0.260901	0.0869789	0.925531	0.817829	0.592726	0.611615	0.183971	0.426969	0.309533	0.0790237	2.24128	1.93548	1.65943	0.936098	1.14589	0.768629	0.148105	0.0756055	0.0296355	0.0209204	0.0259859	0.06425	0.0656171	0.0503955	0.0407202
275.6	0.0740234	2.19064	2.07172	1.65351	1.73143	0.880709	0.431543	0.26056	0.0873749	0.925911	0.817759	0.594367	0.611113	0.182966	0.427136	0.309918	0.0799557	2.24229	1.93474	1.65995	0.936728	1.14505	0.769492	0.149153	0.0761355	0.0289595	0.0205484	0.0261739	0.064395	0.0642461	0.0501205	0.0399082
275.8	0.0750124	2.19267	2.07328	1.65494	1.73148	0.881409	0.432495	0.262223	0.0880709	0.926951	0.817099	0.594606	0.611237	0.183066	0.427475	0.309539	0.0797827	2.24363	1.93364	1.661	0.938388	1.14445	0.76942	0.14965	0.0761195	0.0285805	0.0210724	0.0266199	0.063284	0.0640421	0.0492475	0.0410742
276	0.0753894	2.19499	2.07552	1.65554	1.73306	0.882249	0.432619	0.262923	0.0881369	0.928721	0.817219	0.595969	0.610708	0.183303	0.427166	0.310698	0.0796127	2.24469	1.9342	1.6617	0.938878	1.14486	0.769105	0.14879	0.0754975	0.0281975	0.0211214	0.0266209	0.063791	0.0637271	0.0492625	0.0414142
276.2	0.0760274	2.19467	2.07829	1.65648	1.73272	0.882759	0.434016	0.262097	0.0886919	0.929321	0.816589	0.595521	0.612264	0.183369	0.427809	0.311741	0.0799197	2.24447	1.93435	1.66246	0.938688	1.14499	0.769259	0.149015	0.0757435	0.0272435	0.0204194	0.0276239	0.064209	0.0633501	0.0484895	0.0413862
276.4	0.0756834	2.19602	2.07898	1.65896	1.73347	0.883589	0.435796	0.263118	0.0878749	0.929881	0.816929	0.595904	0.612918	0.18392	0.427316	0.313672	0.0795637	2.24674	1.93421	1.66119	0.939477	1.14496	0.7697	0.147965	0.0761915	0.0277375	0.0209114	0.0279169	0.065109	0.0647641	0.0475555	0.0422122
276.6	0.0755474	2.19628	2.08095	1.66062	1.73296	0.884139	0.435812	0.262945	0.0884269	0.930391	0.817909	0.595706	0.613312	0.183697	0.427051	0.313477	0.0793557	2.24864	1.936	1.66235	0.940597	1.14644	0.769718	0.148547	0.0767235	0.0265625	0.0200124	0.0294209	0.065702	0.0658241	0.0472255	0.0435452
276.8	0.0749854	2.19673	2.08222	1.66261	1.73496	0.885569	0.436112	0.262477	0.0888689	0.929601	0.819049	0.596148	0.614143	0.184236	0.427044	0.313952	0.0780777	2.25051	1.93967	1.66246	0.941728	1.14753	0.769259	0.148304	0.0784195	0.0278735	0.0192584	0.0293129	0.067137	0.0663591	0.0474405	0.0431472
277	0.0739134	2.19684	2.08336	1.66386	1.7377	0.885239	0.437119	0.262428	0.0895389	0.929351	0.820209	0.596495	0.614386	0.182531	0.427846	0.312868	0.0778687	2.25135	1.93947	1.66385	0.941388	1.14841	0.769674	0.149108	0.0771375	0.0281855	0.0200844	0.0292149	0.068215	0.0667781	0.0481425	0.0437022
277.2	0.0730364	2.19888	2.08479	1.66651	1.73967	0.885249	0.436507	0.262829	0.0883269	0.930231	0.823049	0.596206	0.613708	0.183131	0.427947	0.313475	0.0782217	2.25338	1.94106	1.6651	0.941867	1.15035	0.769934	0.148647	0.0778725	0.0289575	0.0212054	0.0295849	0.067533	0.0679131	0.0489765	0.0431512
277.4	0.0728974	2.19877	2.08582	1.66743	1.74056	0.885829	0.435204	0.261894	0.0889169	0.929601	0.823739	0.596278	0.613152	0.182839	0.428231	0.313524	0.0776227	2.25392	1.94191	1.66741	0.942527	1.15181	0.77011	0.148137	0.0793755	0.0296295	0.0198444	0.0294999	0.067035	0.0661561	0.0483555	0.0430502
277.6	0.0731874	2.20058	2.08672	1.66859	1.74322	0.888009	0.436924	0.26295	0.0871599	0.929461	0.823589	0.596921	0.613699	0.182195	0.428796	0.314341	0.0775047	2.25632	1.94262	1.66755	0.942958	1.15164	0.770701	0.147484	0.0778295	0.0303945	0.0213074	0.0286059	0.066909	0.0656151	0.0495645	0.0426932
277.8	0.0743584	2.20233	2.08851	1.66821	1.74549	0.887599	0.437984	0.263303	0.0869329	0.929931	0.823249	0.596756	0.613419	0.181308	0.428975	0.315138	0.0792437	2.25717	1.94359	1.6694	0.942858	1.15125	0.77199	0.146954	0.0760785	0.0296545	0.0210664	0.0293609	0.0654	0.0653081	0.0494505	0.0430942
278	0.0744484	2.20406	2.0903	1.67023	1.74463	0.887939	0.437052	0.263658	0.0860749	0.929941	0.823339	0.596606	0.613463	0.182901	0.428884	0.31444	0.0787527	2.25889	1.94551	1.66976	0.943778	1.1522	0.771687	0.147546	0.0776165	0.0283785	0.0204884	0.0292679	0.06551	0.0650001	0.0482105	0.0426352
278.2	0.0747424	2.20531	2.09048	1.67029	1.74615	0.888829	0.437501	0.264283	0.0861229	0.929561	0.822709	0.598194	0.613952	0.182602	0.428127	0.315111	0.0782807	2.25945	1.94817	1.66994	0.943348	1.15107	0.770374	0.148836	0.0773825	0.0295485	0.0187264	0.0293219	0.066028	0.0645381	0.0487925	0.0434172
278.4	0.0746574	2.20814	2.09205	1.67098	1.74985	0.889419	0.437866	0.264442	0.0864929	0.929871	0.821749	0.598249	0.613479	0.18301	0.428099	0.313923	0.0789047	2.26097	1.95049	1.66982	0.943617	1.15191	0.771852	0.149934	0.0768735	0.0301865	0.0199614	0.0280129	0.066883	0.0645021	0.0490395	0.0429712
278.6	0.0748354	2.20985	2.09306	1.67167	1.75076	0.889349	0.437456	0.263751	0.0879199	0.930071	0.822759	0.597725	0.613694	0.184271	0.427713	0.313992	0.0790737	2.2603	1.94961	1.67083	0.944067	1.15216	0.772143	0.149676	0.0788805	0.0299095	0.0192844	0.0277979	0.067141	0.0657051	0.0493585	0.0430142
278.8	0.0742564	2.2109	2.09317	1.67301	1.75124	0.891109	0.436561	0.263686	0.0885269	0.930481	0.823849	0.598669	0.614082	0.184962	0.428121	0.313175	0.0788817	2.26134	1.95106	1.67219	0.944028	1.15353	0.772596	0.150747	0.0784345	0.0304955	0.0203714	0.0271179	0.069239	0.0662261	0.0494465	0.0423192
279	0.0750124	2.21076	2.09392	1.67349	1.75422	0.893169	0.437885	0.2628	0.0893919	0.932111	0.823279	0.599029	0.615851	0.185272	0.428739	0.314036	0.0790457	2.26178	1.9525	1.67341	0.945008	1.15379	0.774581	0.150269	0.0787845	0.0319135	0.0201794	0.0274859	0.070486	0.0654421	0.0499005	0.0426022
279.2	0.0745394	2.21076	2.0956	1.67526	1.75418	0.894159	0.43826	0.262616	0.0893299	0.931771	0.823939	0.599284	0.615731	0.185486	0.429084	0.313713	0.0791527	2.26381	1.9512	1.67339	0.947338	1.15476	0.776184	0.149365	0.0787075	0.0317285	0.0207784	0.0284589	0.070386	0.0667931	0.0490335	0.0418832
279.4	0.0744664	2.21198	2.09724	1.67599	1.75256	0.894419	0.43875	0.263008	0.0901839	0.933001	0.824789	0.599724	0.616639	0.185258	0.429312	0.314894	0.0804587	2.26567	1.952	1.67454	0.947788	1.15556	0.776086	0.149144	0.0783175	0.0300475	0.0195544	0.0289069	0.070594	0.0672241	0.0501575	0.0416522
279.6	0.0746694	2.21248	2.09894	1.67682	1.75455	0.895199	0.439093	0.263151	0.0892039	0.934131	0.824689	0.599344	0.616756	0.184965	0.430454	0.31407	0.0810107	2.26707	1.95402	1.67546	0.948207	1.1566	0.775685	0.149846	0.0771895	0.0321635	0.0201414	0.0287839	0.069969	0.0673121	0.0491595	0.0415142
279.8	0.0747894	2.21406	2.10134	1.67804	1.75543	0.895099	0.441005	0.264202	0.0888499	0.933561	0.825379	0.599307	0.617142	0.185237	0.430696	0.314039	0.0801697	2.26835	1.95405	1.6756	0.949658	1.15631	0.775186	0.150016	0.0785325	0.0307205	0.0196254	0.0287809	0.069287	0.0659621	0.0496215	0.0416472
280	0.0744094	2.21649	2.10256	1.67926	1.7564	0.896979	0.440352	0.265309	0.0874829	0.933131	0.826129	0.600187	0.616117	0.185284	0.430725	0.313947	0.0810837	2.26987	1.95447	1.67609	0.950287	1.15729	0.775258	0.149313	0.0774315	0.0298785	0.0206394	0.0287829	0.067515	0.0661431	0.0494615	0.0424342
280.2	0.0753974	2.21825	2.10412	1.68047	1.75935	0.896659	0.44016	0.266196	0.0883729	0.934731	0.824869	0.599774	0.616091	0.184888	0.430432	0.313739	0.0813067	2.2704	1.95724	1.67717	0.950057	1.15821	0.774591	0.149446	0.0768575	0.0312075	0.0209064	0.0266819	0.068024	0.0653571	0.0487825	0.0428862
280.4	0.0755734	2.2187	2.10553	1.68198	1.76189	0.898199	0.439601	0.265508	0.0876029	0.933991	0.825239	0.599532	0.61636	0.185517	0.430687	0.313575	0.0818947	2.27147	1.95707	1.67803	0.950608	1.1577	0.775188	0.149777	0.0776445	0.0322335	0.0220444	0.0265729	0.067016	0.0661361	0.0491855	0.0434972
280.6	0.0745324	2.2196	2.10682	1.68436	1.76162	0.898099	0.439296	0.266268	0.0884959	0.934051	0.824749	0.601099	0.616077	0.18637	0.430222	0.313972	0.0823607	2.273	1.95882	1.67951	0.951117	1.15863	0.775411	0.148936	0.0781915	0.0305865	0.0200144	0.0264799	0.066915	0.0656241	0.0493125	0.0438092
280.8	0.0748024	2.21998	2.10681	1.6858	1.76368	0.899819	0.438656	0.266458	0.0892199	0.934521	0.823739	0.601282	0.616442	0.18545	0.430388	0.313459	0.0829737	2.27493	1.9603	1.68058	0.951137	1.16	0.776369	0.148755	0.0781975	0.0318335	0.0196764	0.0260419	0.066544	0.0664931	0.0483925	0.0434772
281	0.0748044	2.22072	2.10796	1.68695	1.76422	0.898959	0.439024	0.266082	0.0893279	0.934531	0.824129	0.600524	0.617657	0.185851	0.430155	0.313559	0.0822907	2.27618	1.961	1.68147	0.951978	1.15892	0.777008	0.148011	0.0784735	0.0329425	0.0189344	0.0250049	0.06795	0.0676291	0.0490025	0.0433372
281.2	0.0749624	2.22298	2.109	1.68759	1.76381	0.899789	0.439905	0.264997	0.0887579	0.935261	0.826449	0.601293	0.619059	0.187019	0.431221	0.312726	0.0830677	2.27769	1.96073	1.6827	0.953157	1.15945	0.778811	0.148339	0.0789575	0.0315435	0.0198004	0.0260329	0.067045	0.0682361	0.0498865	0.0436472
281.4	0.0757454	2.22374	2.10955	1.68893	1.76499	0.899579	0.442224	0.266297	0.0898889	0.935711	0.825809	0.602041	0.619569	0.187249	0.432575	0.31256	0.0819017	2.2795	1.96302	1.68341	0.953368	1.15923	0.77802	0.14832	0.0781785	0.0305185	0.0196484	0.0270389	0.067662	0.0669201	0.0483345	0.0430212
281.6	0.0764254	2.22645	2.11085	1.6897	1.76793	0.900259	0.442566	0.265454	0.0888879	0.936101	0.827309	0.600752	0.620008	0.186626	0.43338	0.313102	0.0820207	2.28156	1.96522	1.68369	0.954037	1.15869	0.778819	0.148194	0.0788415	0.0305865	0.0217954	0.0269939	0.067898	0.0668561	0.0478255	0.0431812
281.8	0.0759984	2.22793	2.11229	1.69086	1.76871	0.899719	0.442543	0.265216	0.0883749	0.937441	0.827669	0.600162	0.619612	0.187299	0.433774	0.314081	0.0818327	2.28268	1.96531	1.68492	0.953917	1.15875	0.77863	0.148407	0.0784475	0.0308555	0.0223064	0.0275819	0.068882	0.0665301	0.0479845	0.0437782
282	0.0757394	2.22953	2.1135	1.69137	1.77006	0.900469	0.443501	0.26491	0.0888869	0.938001	0.827749	0.600773	0.61863	0.187692	0.433858	0.313415	0.0817047	2.28441	1.96766	1.68628	0.953677	1.16191	0.777771	0.149748	0.0777495	0.0303615	0.0231214	0.0281039	0.067879	0.0664501	0.0486315	0.0431902
282.2	0.0759824	2.22999	2.11501	1.6933	1.77048	0.901709	0.442021	0.265165	0.0883569	0.937621	0.826359	0.599921	0.618203	0.18653	0.433874	0.313815	0.0813987	2.28545	1.96963	1.68689	0.953808	1.1624	0.777069	0.149622	0.0799215	0.0302995	0.0231974	0.0286919	0.068993	0.0663481	0.0493545	0.0423972
282.4	0.0747954	2.23239	2.1164	1.6945	1.77231	0.902519	0.441635	0.26462	0.0871539	0.937531	0.827139	0.600469	0.618364	0.186413	0.432563	0.313749	0.0816467	2.28535	1.96998	1.68788	0.955148	1.16249	0.777243	0.150304	0.0788005	0.0317385	0.0218764	0.0280669	0.069158	0.0674031	0.0495665	0.0422802
282.6	0.0753084	2.23245	2.11738	1.69514	1.77304	0.903939	0.441684	0.264904	0.0891499	0.937781	0.827719	0.601394	0.61908	0.186796	0.432556	0.313238	0.0811097	2.28657	1.96867	1.68909	0.955497	1.16531	0.777527	0.151176	0.0778485	0.0328395	0.0219634	0.0280059	0.069468	0.0667181	0.0510795	0.0413152
282.8	0.0752844	2.23398	2.11906	1.69678	1.7748	0.904499	0.442245	0.264651	0.0884659	0.937811	0.828359	0.601635	0.619433	0.186895	0.432834	0.313821	0.0817967	2.28742	1.96931	1.68907	0.957568	1.16671	0.778024	0.151001	0.0769165	0.0322335	0.0219884	0.0277779	0.069116	0.0680201	0.0516505	0.0410992
283	0.0766714	2.2352	2.12021	1.69912	1.77526	0.905089	0.441595	0.265652	0.0887739	0.937631	0.828679	0.601638	0.61951	0.186719	0.433035	0.314328	0.0816627	2.28797	1.97014	1.68913	0.958847	1.16587	0.779704	0.150807	0.0774815	0.0332895	0.0220394	0.0274659	0.069566	0.0674611	0.0510425	0.0417712
283.2	0.0756094	2.23622	2.1208	1.70056	1.77779	0.905259	0.443747	0.265079	0.0908379	0.937801	0.828929	0.602421	0.61882	0.187215	0.434083	0.313961	0.0817757	2.29048	1.97045	1.69149	0.958738	1.16714	0.779447	0.15117	0.0771075	0.0319515	0.0223704	0.0268289	0.069304	0.0672051	0.0497905	0.0425512
283.4	0.0759384	2.23729	2.12285	1.70199	1.77868	0.905319	0.444324	0.265122	0.0905229	0.938391	0.830769	0.601247	0.619735	0.187673	0.434471	0.314021	0.0805007	2.29148	1.97153	1.69349	0.959588	1.16869	0.78032	0.14992	0.0781675	0.0317315	0.0233904	0.0269389	0.068069	0.0662521	0.0504425	0.0430722
283.6	0.0752174	2.23924	2.12513	1.70277	1.77999	0.906909	0.444754	0.264751	0.0893619	0.938231	0.829819	0.602458	0.618952	0.187914	0.435134	0.314067	0.0810127	2.29245	1.97429	1.69409	0.960498	1.16838	0.780604	0.149268	0.0782165	0.0309085	0.0234264	0.0263139	0.068043	0.0674491	0.0504085	0.0434382
283.8	0.0758974	2.23938	2.12586	1.70363	1.78103	0.908589	0.445852	0.264554	0.0903629	0.938061	0.829909	0.602375	0.61942	0.188231	0.433976	0.314097	0.0799027	2.29316	1.97572	1.69487	0.961477	1.16803	0.780647	0.149419	0.0789775	0.0307675	0.0234244	0.0273409	0.068701	0.0663241	0.0505145	0.0427002
284	0.0747294	2.24023	2.12737	1.70466	1.78339	0.909669	0.44636	0.265453	0.0900129	0.937401	0.830249	0.602692	0.620664	0.188388	0.434881	0.315676	0.0801577	2.29579	1.9772	1.69648	0.960817	1.16964	0.78085	0.150658	0.0797715	0.0297695	0.0239164	0.0272769	0.069249	0.0673461	0.0500155	0.0426422
284.2	0.0751384	2.24165	2.12814	1.705	1.78374	0.910029	0.44568	0.265707	0.0886439	0.938361	0.830799	0.601963	0.621241	0.188273	0.433991	0.314908	0.0804267	2.29481	1.97859	1.697	0.961938	1.16924	0.781979	0.149931	0.0777275	0.0309895	0.0227894	0.0264949	0.069258	0.0682171	0.0500115	0.0413442
284.4	0.0763304	2.24215	2.12908	1.7047	1.78534	0.910159	0.445246	0.265686	0.0886779	0.938531	0.829169	0.603504	0.619914	0.187828	0.435098	0.315835	0.0811337	2.29634	1.98026	1.69789	0.961867	1.17071	0.78245	0.150775	0.0779285	0.0322955	0.0225334	0.0273539	0.071397	0.0690001	0.0493715	0.0415162
284.6	0.0777354	2.24262	2.13002	1.70607	1.78656	0.909979	0.445941	0.266771	0.0888779	0.939071	0.830189	0.602874	0.620802	0.187796	0.434297	0.316011	0.0801927	2.29675	1.98093	1.69832	0.961257	1.17113	0.781968	0.151132	0.0777165	0.0333895	0.0230664	0.0282009	0.071287	0.0673741	0.0483055	0.0427162
284.8	0.0776224	2.24503	2.13238	1.70706	1.78623	0.908739	0.444804	0.266952	0.0882909	0.940391	0.831449	0.603547	0.62201	0.188555	0.434371	0.31713	0.0803917	2.29882	1.98263	1.69921	0.961387	1.17168	0.78273	0.150572	0.0769615	0.0338055	0.0235724	0.0275719	0.071052	0.0684331	0.0485485	0.0432482
285	0.0775374	2.24608	2.13355	1.70823	1.78719	0.908739	0.445435	0.266555	0.0896399	0.941481	0.832369	0.603813	0.621737	0.187839	0.433895	0.316492	0.0817187	2.29893	1.98137	1.7003	0.962788	1.17161	0.78251	0.149554	0.0771825	0.0338475	0.0227654	0.0285699	0.070102	0.0679291	0.0487055	0.0420882
285.2	0.0777234	2.24724	2.13523	1.70832	1.7897	0.909799	0.447242	0.266609	0.0896269	0.941691	0.833409	0.605087	0.622499	0.188329	0.43408	0.318327	0.0803667	2.30047	1.98186	1.6996	0.964307	1.17156	0.781889	0.150028	0.0781135	0.0339655	0.0233354	0.0303579	0.070252	0.0677441	0.0496595	0.0440862
285.4	0.0767454	2.24917	2.13544	1.71058	1.78901	0.911089	0.446556	0.267357	0.0911979	0.942321	0.833649	0.604055	0.623321	0.188767	0.43321	0.318172	0.0809997	2.30143	1.98188	1.69861	0.964148	1.17072	0.781592	0.149348	0.0778625	0.0321105	0.0234724	0.0299099	0.069041	0.0680671	0.0505725	0.0445502
285.6	0.0767804	2.25093	2.13683	1.71138	1.79035	0.910869	0.446861	0.267777	0.0913689	0.942711	0.834009	0.604929	0.624011	0.189077	0.434597	0.318157	0.0816167	2.30224	1.98333	1.70015	0.965468	1.17164	0.78344	0.150064	0.0781605	0.0317045	0.0232774	0.0291989	0.069041	0.0688161	0.0511515	0.0436122
285.8	0.0763464	2.25176	2.13732	1.71186	1.79252	0.912269	0.447826	0.268141	0.0905179	0.942001	0.834469	0.60502	0.623648	0.18786	0.434755	0.318169	0.0824617	2.30265	1.98346	1.7018	0.964128	1.17155	0.78301	0.150663	0.0787755	0.0311135	0.0221874	0.0289039	0.068692	0.0685031	0.0502785	0.0431292
286	0.0769504	2.25191	2.1386	1.71247	1.7933	0.913269	0.446982	0.267152	0.0886049	0.942431	0.834759	0.604356	0.62375	0.187978	0.434641	0.318059	0.0811997	2.30405	1.98483	1.70291	0.964407	1.17179	0.78327	0.150461	0.0774435	0.0317855	0.0215064	0.0287079	0.068413	0.0683821	0.0508215	0.0442622
286.2	0.0760434	2.25272	2.13977	1.71379	1.79356	0.914859	0.446981	0.268244	0.0894429	0.942781	0.834669	0.606011	0.623287	0.188501	0.434598	0.318749	0.0819647	2.30517	1.98626	1.70506	0.964638	1.17254	0.7844	0.150953	0.0776615	0.0305015	0.0211054	0.0277319	0.069072	0.0672771	0.0497305	0.0418512
286.4	0.0760574	2.25318	2.14184	1.71507	1.79506	0.915589	0.449055	0.267602	0.0874429	0.942261	0.836089	0.606812	0.622984	0.188645	0.435158	0.319108	0.0813447	2.30572	1.98694	1.707	0.965538	1.17467	0.78532	0.152309	0.0785745	0.0307465	0.0229484	0.0277439	0.069996	0.0664511	0.0492315	0.0421192
286.6	0.0752624	2.2537	2.14243	1.71704	1.79783	0.915359	0.448322	0.267536	0.0879549	0.943061	0.835589	0.607598	0.622525	0.187035	0.434232	0.319625	0.0813767	2.3073	1.98783	1.70677	0.967727	1.17511	0.78421	0.151619	0.0790715	0.0314205	0.0217614	0.0283119	0.070258	0.0666041	0.0498105	0.0420732
286.8	0.0748664	2.25404	2.14375	1.71665	1.79983	0.917729	0.447854	0.267764	0.0897589	0.943221	0.835349	0.608313	0.621982	0.1884	0.434652	0.318995	0.0796287	2.30813	1.98938	1.70691	0.968387	1.17742	0.78458	0.151511	0.0793745	0.0315415	0.0216184	0.0286279	0.070693	0.0659611	0.0508825	0.0424042
287	0.0752434	2.25658	2.14627	1.71838	1.80227	0.918239	0.448877	0.268097	0.0907149	0.944031	0.835489	0.608076	0.623197	0.18869	0.434799	0.318978	0.0790507	2.30956	1.9906	1.70751	0.969178	1.17719	0.78445	0.15168	0.0798925	0.0307065	0.0219914	0.0288289	0.071397	0.0667381	0.0501625	0.0424242
287.2	0.0751854	2.25669	2.14807	1.72077	1.80303	0.917339	0.448816	0.267022	0.0904409	0.943871	0.835019	0.607562	0.624809	0.187795	0.436193	0.318196	0.0802767	2.31153	1.99143	1.70832	0.969468	1.17867	0.7843	0.150825	0.0794405	0.0327945	0.0225224	0.0291509	0.071025	0.0680341	0.0521105	0.0437542
287.4	0.0753664	2.25796	2.14917	1.72108	1.80554	0.916739	0.449384	0.267629	0.0923879	0.945381	0.834869	0.607441	0.625842	0.188029	0.435266	0.317469	0.0797817	2.31266	1.99363	1.70984	0.971198	1.17849	0.7839	0.14917	0.0784125	0.0335375	0.0200544	0.0282789	0.071941	0.0678891	0.0523765	0.0430862
287.6	0.0750124	2.2599	2.15124	1.72218	1.80463	0.919619	0.450548	0.267523	0.0906219	0.944791	0.834429	0.607061	0.626232	0.189216	0.435503	0.317958	0.0793317	2.31397	1.99365	1.7113	0.971158	1.17926	0.78508	0.149059	0.0773795	0.0327295	0.0210524	0.0285349	0.072265	0.0673521	0.0521745	0.0429832
287.8	0.0757494	2.26053	2.15245	1.72637	1.80437	0.918929	0.451663	0.266592	0.0898539	0.945571	0.835449	0.606589	0.626238	0.187914	0.435531	0.317738	0.0804007	2.31513	1.99455	1.71225	0.973448	1.17888	0.7854	0.148756	0.0771125	0.0332175	0.0220454	0.0286919	0.07165	0.0681411	0.0513525	0.0432912
288	0.0746704	2.26115	2.1529	1.72607	1.80401	0.919859	0.45258	0.267246	0.0900739	0.944961	0.833489	0.607787	0.625148	0.187289	0.434827	0.317715	0.0807457	2.31587	1.99612	1.71327	0.974108	1.17945	0.78598	0.149065	0.0766745	0.0335065	0.0225454	0.0282879	0.072207	0.0674891	0.0512365	0.0425862
288.2	0.0752264	2.26226	2.15415	1.72737	1.80677	0.922059	0.45201	0.268404	0.0888079	0.945171	0.834099	0.607141	0.624294	0.187013	0.434699	0.317909	0.0794277	2.31656	1.99729	1.71323	0.974808	1.17851	0.78523	0.149739	0.0761075	0.0321805	0.0227314	0.0279489	0.071973	0.0656841	0.0502735	0.0427882
288.4	0.0746594	2.26479	2.15593	1.72849	1.80815	0.923869	0.450631	0.267892	0.0869879	0.945521	0.835129	0.607143	0.624226	0.186422	0.435875	0.318901	0.0799877	2.31701	1.99813	1.71349	0.974267	1.17968	0.78615	0.150647	0.0772355	0.0312875	0.0246144	0.0286919	0.070728	0.0660191	0.0503485	0.0435092
288.6	0.0752904	2.26474	2.15724	1.72979	1.81012	0.924709	0.450413	0.267795	0.0876499	0.945961	0.835729	0.606197	0.624024	0.187881	0.43489	0.319054	0.0799287	2.31698	1.99953	1.71438	0.973867	1.17967	0.78556	0.150949	0.0780425	0.0311655	0.0248544	0.0293879	0.070491	0.0668361	0.0499165	0.0438922
288.8	0.0757204	2.26667	2.15817	1.72981	1.8123	0.925449	0.449742	0.269016	0.0868529	0.945711	0.835749	0.606582	0.624775	0.187937	0.435626	0.318603	0.0794927	2.31779	2.00068	1.71672	0.974697	1.17968	0.78532	0.151389	0.0791705	0.0301055	0.0246624	0.0292979	0.071048	0.0665571	0.0507965	0.0445412
289	0.0753954	2.26659	2.15948	1.73248	1.81277	0.925309	0.450678	0.268906	0.0856049	0.946881	0.838039	0.607117	0.624733	0.188829	0.435523	0.319849	0.0799887	2.31874	2.00245	1.71609	0.975317	1.18114	0.78377	0.151123	0.0792055	0.0304225	0.0237144	0.0295079	0.070887	0.0664401	0.0508685	0.0449282
289.2	0.0761974	2.26898	2.16073	1.73268	1.81393	0.926009	0.449985	0.268859	0.0872679	0.946921	0.838959	0.607756	0.625827	0.188881	0.433821	0.321127	0.0799717	2.31896	2.00307	1.71765	0.976648	1.18219	0.78542	0.150598	0.0793805	0.0324555	0.0248894	0.0301749	0.070988	0.0675641	0.0509285	0.0454032
289.4	0.0776734	2.26822	2.1613	1.73343	1.81507	0.926659	0.451512	0.269776	0.0869039	0.946471	0.837819	0.608997	0.626492	0.189318	0.432807	0.320131	0.0798977	2.32217	2.0041	1.71879	0.977548	1.18156	0.78571	0.150293	0.0789635	0.0339105	0.0238754	0.0300649	0.070396	0.0676911	0.0511995	0.0448382
289.6	0.0771244	2.26982	2.16176	1.73416	1.81518	0.926589	0.451436	0.269872	0.0881669	0.947091	0.838889	0.609831	0.626916	0.188183	0.434629	0.321172	0.0796247	2.32313	2.00393	1.71957	0.979457	1.18205	0.78632	0.149553	0.0778155	0.0339425	0.0231394	0.0293649	0.071258	0.0681331	0.0509145	0.0461282
289.8	0.0774144	2.27046	2.16297	1.73533	1.81562	0.927339	0.452188	0.26974	0.0896109	0.947611	0.838919	0.611521	0.627066	0.189253	0.433753	0.322094	0.0796787	2.32362	2.00583	1.72006	0.978557	1.18388	0.78748	0.149298	0.0766435	0.0351265	0.0227084	0.0293449	0.071255	0.0680731	0.0504375	0.0458832
290	0.0786394	2.2724	2.16444	1.7352	1.81933	0.929169	0.450551	0.270324	0.0891159	0.947371	0.839589	0.612135	0.628574	0.190113	0.43457	0.321192	0.0801507	2.32481	2.00716	1.72192	0.979028	1.18368	0.78973	0.150151	0.0767105	0.0358715	0.0243284	0.0290179	0.070754	0.0681961	0.0506825	0.0460002
290.2	0.0784194	2.27264	2.16452	1.73608	1.81938	0.928829	0.453182	0.269953	0.0884089	0.948101	0.839199	0.612872	0.628275	0.190052	0.435854	0.320166	0.0804517	2.32634	2.00896	1.7223	0.979947	1.18498	0.78939	0.149785	0.0757905	0.0334165	0.0228964	0.0280089	0.071031	0.0674871	0.0502305	0.0450642
290.4	0.0775924	2.27435	2.1661	1.73706	1.8206	0.929609	0.452227	0.270277	0.0892309	0.948711	0.839939	0.612944	0.629479	0.189995	0.436581	0.3198	0.0804747	2.3274	2.00954	1.72313	0.980888	1.18542	0.78999	0.151107	0.0740945	0.0333815	0.0230564	0.0287539	0.073104	0.0673921	0.0502715	0.0451532
290.6	0.0779374	2.27519	2.16772	1.73776	1.82187	0.928929	0.452622	0.270918	0.0871289	0.948121	0.840239	0.612782	0.630104	0.190731	0.435853	0.318719	0.0809457	2.32935	2.01239	1.72362	0.980657	1.18581	0.79049	0.150985	0.0747345	0.0330265	0.0230184	0.0282139	0.07206	0.0668391	0.0502895	0.0431972
290.8	0.0770134	2.27767	2.16978	1.73963	1.82299	0.928839	0.454125	0.270555	0.0870229	0.948691	0.841169	0.611812	0.630572	0.190401	0.438175	0.318556	0.0814337	2.33063	2.01209	1.72343	0.981627	1.18635	0.78935	0.151562	0.0750655	0.0320415	0.0231244	0.0272959	0.071821	0.0671011	0.0507885	0.0440952
291	0.0767794	2.27863	2.16967	1.74126	1.82292	0.928959	0.455074	0.269605	0.0887799	0.949231	0.840299	0.61208	0.630075	0.189009	0.439328	0.318969	0.0815237	2.33228	2.01161	1.72476	0.981287	1.18663	0.78865	0.151033	0.0755155	0.0305785	0.0214744	0.0279789	0.073359	0.0673921	0.0509615	0.0447612
291.2	0.0764344	2.28047	2.17094	1.74323	1.82602	0.929239	0.454247	0.270271	0.0883039	0.949611	0.840259	0.612325	0.630349	0.188734	0.439405	0.318688	0.0820057	2.33337	2.01238	1.72548	0.980587	1.18627	0.78928	0.151713	0.0766895	0.0316515	0.0218364	0.0282249	0.074001	0.0682291	0.0508885	0.0454852
291.4	0.0756084	2.28218	2.1716	1.74496	1.82584	0.929649	0.455632	0.270142	0.0880659	0.950471	0.840729	0.612573	0.629516	0.189631	0.439491	0.320339	0.0822447	2.33279	2.01224	1.72552	0.981838	1.18758	0.78839	0.151143	0.0774635	0.0314965	0.0219034	0.0284309	0.073423	0.0689531	0.0507705	0.0450122
291.6	0.0760414	2.28307	2.17253	1.7454	1.82737	0.932399	0.455887	0.270241	0.0888469	0.951781	0.840669	0.612897	0.629711	0.189163	0.440598	0.320465	0.0817457	2.33424	2.0134	1.72783	0.982287	1.18954	0.78847	0.151379	0.0785105	0.0307135	0.0219574	0.0287419	0.074562	0.0696501	0.0516175	0.0451572
291.8	0.0759264	2.28326	2.17285	1.74606	1.83082	0.933419	0.455291	0.26982	0.0891969	0.952541	0.839709	0.612844	0.630052	0.188361	0.439056	0.322092	0.0817797	2.3351	2.01565	1.72916	0.982428	1.18857	0.78889	0.151662	0.0789315	0.0316135	0.0228614	0.0299559	0.074319	0.0682511	0.0509715	0.0442072
292	0.0763784	2.28498	2.17447	1.74725	1.83168	0.934699	0.455032	0.271011	0.0875569	0.953681	0.840819	0.611977	0.631157	0.190019	0.437717	0.322776	0.0813567	2.33424	2.01743	1.72945	0.983677	1.18977	0.79048	0.151959	0.0795265	0.0325015	0.0237724	0.0292529	0.074712	0.0683831	0.0515535	0.0440212
292.2	0.0769494	2.28612	2.17651	1.74744	1.8303	0.936079	0.45508	0.270715	0.0870779	0.954231	0.840819	0.611633	0.631225	0.192655	0.43799	0.323561	0.0798767	2.33473	2.01906	1.73184	0.984627	1.19161	0.79014	0.152399	0.0797575	0.0333505	0.0236714	0.0298099	0.074016	0.0670291	0.0523975	0.0443022
292.4	0.0779734	2.28573	2.17702	1.74857	1.83346	0.935579	0.455474	0.270901	0.0879589	0.954341	0.840809	0.611202	0.632104	0.192548	0.438382	0.322366	0.0797027	2.33723	2.02177	1.73365	0.984807	1.19215	0.79176	0.152284	0.0792545	0.0329115	0.0239254	0.0285749	0.074407	0.0664731	0.0521265	0.0441732
292.6	0.0775814	2.28754	2.17783	1.75182	1.83404	0.935809	0.455668	0.27021	0.0889489	0.954031	0.841479	0.612243	0.632756	0.192802	0.438365	0.323452	0.0805167	2.33665	2.02246	1.73412	0.984698	1.19096	0.79142	0.152871	0.0789115	0.0342325	0.0243404	0.0296699	0.073169	0.0665201	0.0506155	0.0444462
292.8	0.0780434	2.28905	2.1793	1.75235	1.83318	0.935819	0.456028	0.271362	0.0887229	0.954271	0.841159	0.612944	0.633863	0.194286	0.438625	0.322162	0.0797287	2.33829	2.02135	1.73434	0.985587	1.19214	0.79342	0.152569	0.0780995	0.0339025	0.0237744	0.0287149	0.074409	0.0680481	0.0511005	0.0452562
293	0.0773394	2.29014	2.18041	1.75409	1.83424	0.936649	0.45581	0.269916	0.0894669	0.954191	0.841499	0.613312	0.632375	0.192879	0.440423	0.321582	0.0797297	2.34005	2.02216	1.73591	0.985908	1.19351	0.79257	0.151643	0.0771005	0.0342385	0.0252914	0.0290799	0.072841	0.0672861	0.0508155	0.0451952
293.2	0.0765724	2.29166	2.181	1.75527	1.83655	0.937779	0.456009	0.269655	0.0897129	0.953591	0.841819	0.613296	0.633863	0.192022	0.440642	0.321756	0.0800127	2.34201	2.02138	1.73526	0.986027	1.19255	0.79332	0.150863	0.0764025	0.0330815	0.0256734	0.0292879	0.073015	0.0685951	0.0497605	0.0446902
293.4	0.0769314	2.29398	2.1825	1.75711	1.83792	0.939579	0.454452	0.269517	0.0894739	0.953951	0.842719	0.614618	0.633374	0.191237	0.440305	0.323089	0.0798317	2.34099	2.02104	1.73558	0.986328	1.19245	0.79338	0.150971	0.0765175	0.0341175	0.0251564	0.0297659	0.073269	0.0686671	0.0496145	0.0451292
293.6	0.0762034	2.29431	2.18331	1.75753	1.8392	0.938839	0.454854	0.269795	0.0892159	0.955031	0.842859	0.614152	0.632789	0.19071	0.440247	0.322779	0.0802727	2.34333	2.0214	1.73597	0.987997	1.19337	0.79368	0.15134	0.0771585	0.0332835	0.0267234	0.0290469	0.074893	0.0677461	0.0506145	0.0461402
293.8	0.0762924	2.29624	2.18495	1.75767	1.84203	0.939439	0.454557	0.270023	0.0900029	0.954971	0.844339	0.614423	0.633136	0.190069	0.439894	0.321932	0.0802987	2.34382	2.02279	1.73718	0.989407	1.19483	0.79358	0.151066	0.0771145	0.0346075	0.0262324	0.0305999	0.074327	0.0679501	0.0503285	0.0447382
294	0.0760494	2.29741	2.18667	1.75759	1.84412	0.939739	0.456465	0.271678	0.0905899	0.955401	0.843139	0.614477	0.634277	0.190776	0.439016	0.322708	0.0801227	2.34505	2.02382	1.73712	0.989298	1.19432	0.79453	0.151968	0.0772565	0.0336325	0.0249784	0.0309989	0.074914	0.0688811	0.0498145	0.0452682
294.2	0.0762794	2.29761	2.18756	1.75989	1.84457	0.939009	0.456554	0.272898	0.0904819	0.957081	0.843629	0.615114	0.633773	0.190493	0.438845	0.321784	0.0806547	2.34464	2.02551	1.73894	0.990067	1.19581	0.79532	0.152782	0.0771425	0.0341595	0.0245994	0.0308859	0.074949	0.0681541	0.0518285	0.0455882
294.4	0.0761034	2.29733	2.18923	1.75953	1.84422	0.940109	0.457873	0.273007	0.0914569	0.957221	0.843019	0.614291	0.634523	0.190922	0.438778	0.322479	0.0815877	2.34621	2.02685	1.73974	0.990528	1.19772	0.79507	0.152472	0.0790675	0.0324155	0.0253374	0.0314129	0.074906	0.0683161	0.0523955	0.0453852
294.6	0.0772304	2.29955	2.19092	1.75904	1.84676	0.942239	0.457681	0.273306	0.0915789	0.956671	0.842369	0.615024	0.634796	0.191874	0.437612	0.3226	0.0807467	2.34577	2.02792	1.741	0.990308	1.19706	0.79568	0.15235	0.0779385	0.0332695	0.0248794	0.0312779	0.073936	0.0688881	0.0521195	0.0447822
294.8	0.0773574	2.29969	2.19028	1.76008	1.84577	0.943509	0.45729	0.272412	0.0907539	0.956971	0.842289	0.614086	0.634016	0.192316	0.438299	0.323921	0.0813407	2.34673	2.03027	1.74126	0.990417	1.19665	0.79642	0.152556	0.0774825	0.0331735	0.0253644	0.0299549	0.07358	0.0681841	0.0528985	0.0456742
295	0.0775894	2.30057	2.19158	1.76166	1.84598	0.943689	0.457198	0.272122	0.0904259	0.957841	0.842739	0.615791	0.634933	0.19062	0.438332	0.323413	0.0809587	2.34777	2.03031	1.74276	0.991358	1.19684	0.79629	0.152181	0.0762755	0.0336445	0.0253014	0.0297399	0.073783	0.0682361	0.0529525	0.0458252
295.2	0.0779804	2.30235	2.19279	1.76304	1.84752	0.944259	0.459332	0.272876	0.0909079	0.957311	0.842949	0.616072	0.635445	0.190195	0.438597	0.32485	0.0808617	2.34855	2.0305	1.7429	0.992208	1.1972	0.79617	0.152467	0.0765265	0.0343795	0.0252614	0.0294619	0.07373	0.0693861	0.0515895	0.0455922
295.4	0.0779154	2.30456	2.19384	1.76409	1.84899	0.944689	0.458789	0.27253	0.0889819	0.957481	0.842759	0.617677	0.635838	0.190284	0.438982	0.324373	0.0803347	2.34947	2.03047	1.74247	0.993038	1.1969	0.79631	0.152659	0.0751585	0.0345315	0.0253124	0.0295099	0.072455	0.0698651	0.0513425	0.0456572
295.6	0.0779024	2.30468	2.19509	1.76517	1.84838	0.943959	0.459354	0.27227	0.0891359	0.957901	0.843109	0.616713	0.636387	0.189954	0.439697	0.324206	0.0804277	2.35105	2.03031	1.74292	0.995027	1.19782	0.79696	0.153734	0.0754585	0.0345265	0.0237574	0.0299499	0.073405	0.0689091	0.0520845	0.0455722
295.8	0.0778974	2.30514	2.19695	1.76844	1.85143	0.944589	0.46037	0.272917	0.0888889	0.959041	0.843619	0.618375	0.636997	0.190444	0.439363	0.324317	0.0803597	2.3527	2.03005	1.74332	0.995537	1.19762	0.7967	0.153832	0.0759565	0.0336055	0.0243434	0.0306089	0.073469	0.0686381	0.0520105	0.0457802
296	0.0786114	2.3056	2.19807	1.7682	1.8527	0.944939	0.459863	0.273331	0.0898499	0.958471	0.845499	0.61726	0.635952	0.193219	0.440082	0.325105	0.0808447	2.35383	2.03294	1.74379	0.997578	1.19862	0.79699	0.154851	0.0778355	0.0330975	0.0245424	0.0307159	0.074253	0.0683341	0.0525415	0.0451772
296.2	0.0781734	2.3072	2.20002	1.7684	1.85604	0.945989	0.458038	0.272563	0.0900639	0.959691	0.844869	0.616721	0.635351	0.192826	0.440183	0.325668	0.0807417	2.3555	2.03336	1.74413	0.996498	1.19965	0.797	0.154348	0.0776765	0.0310465	0.0242214	0.0307399	0.07464	0.0687731	0.0531535	0.0456792
296.4	0.0775934	2.30716	2.20103	1.77064	1.85769	0.945819	0.459078	0.272565	0.0916179	0.960471	0.845959	0.616781	0.635501	0.193192	0.440996	0.325882	0.0811757	2.35606	2.03529	1.74572	0.997188	1.19989	0.79685	0.155071	0.0780215	0.0317015	0.0237614	0.0311029	0.075296	0.0691321	0.0538505	0.0456742
296.6	0.0773644	2.30761	2.20255	1.77249	1.86123	0.947469	0.459252	0.273194	0.0911149	0.961771	0.847359	0.618054	0.635977	0.192959	0.441325	0.325299	0.0806837	2.35633	2.03775	1.74649	0.997237	1.20039	0.79652	0.154351	0.0787385	0.0314415	0.0246684	0.0304779	0.074801	0.0709361	0.0533455	0.0460182
296.8	0.0773734	2.30968	2.20369	1.77251	1.86098	0.947859	0.459742	0.272973	0.0917419	0.962011	0.847439	0.618518	0.635968	0.193051	0.442151	0.325214	0.0811087	2.3561	2.03797	1.7463	0.998748	1.20015	0.79661	0.15422	0.0801875	0.0317665	0.0248764	0.0301459	0.075355	0.0721521	0.0535695	0.0460172
297	0.0766044	2.30984	2.20439	1.77361	1.86304	0.948249	0.46085	0.272843	0.0909009	0.962181	0.846729	0.619213	0.637083	0.191986	0.441911	0.326213	0.0815967	2.35716	2.03641	1.74633	0.999287	1.20043	0.79595	0.15371	0.0781015	0.0332025	0.0247804	0.0294519	0.074067	0.0722411	0.0536345	0.0465872
297.2	0.0773034	2.31065	2.20513	1.77372	1.86301	0.949629	0.461537	0.272837	0.0916439	0.961851	0.847849	0.619914	0.637636	0.192625	0.441787	0.325432	0.0821857	2.35729	2.03906	1.74769	1.00172	1.19923	0.79621	0.154104	0.0802905	0.0353175	0.0259834	0.0296569	0.074693	0.0715801	0.0531695	0.0463242
297.4	0.0787414	2.31203	2.20826	1.7748	1.86518	0.951259	0.462268	0.273497	0.0924659	0.961441	0.847859	0.619609	0.638066	0.192774	0.440847	0.325217	0.0824337	2.35933	2.03886	1.74813	1.00295	1.19829	0.79784	0.153736	0.0812105	0.0347795	0.0273304	0.0291879	0.075475	0.0717271	0.0525765	0.0470802
297.6	0.0793644	2.31315	2.2091	1.77566	1.8652	0.950529	0.463554	0.273294	0.0927489	0.961681	0.847839	0.61944	0.637924	0.193795	0.441285	0.32646	0.0826527	2.36017	2.03876	1.74882	1.00416	1.1995	0.79798	0.153126	0.0810215	0.0359825	0.0276744	0.0300729	0.076624	0.0712251	0.0529235	0.0469112
297.8	0.0792924	2.31399	2.21056	1.77568	1.86651	0.951049	0.463194	0.273527	0.0916209	0.961051	0.846909	0.619293	0.6383	0.193657	0.441248	0.326911	0.0834167	2.36148	2.0415	1.75159	1.00464	1.20151	0.79823	0.153457	0.0797615	0.0361515	0.0277304	0.0309279	0.077776	0.0712111	0.0524985	0.0472832
298	0.0796394	2.31566	2.21093	1.77776	1.86749	0.951709	0.463284	0.272659	0.0911049	0.962791	0.848189	0.618118	0.638037	0.193997	0.441025	0.325856	0.0828427	2.3618	2.04313	1.75197	1.00546	1.20216	0.7993	0.15375	0.0823645	0.0350515	0.0278364	0.0305959	0.078797	0.0713401	0.0520385	0.0461492
298.2	0.0793624	2.31688	2.21198	1.77881	1.86803	0.952899	0.462113	0.272779	0.0909929	0.963241	0.848229	0.618377	0.639011	0.194969	0.441435	0.325804	0.0819387	2.36249	2.04282	1.75219	1.00545	1.20199	0.79979	0.15394	0.0807855	0.0345185	0.0264264	0.0301199	0.077201	0.0710351	0.0522605	0.0468572
298.4	0.0778544	2.31781	2.21158	1.77878	1.8677	0.954639	0.462375	0.272691	0.0889029	0.963951	0.847959	0.618126	0.63823	0.194513	0.441547	0.325646	0.0804067	2.36242	2.04518	1.75427	1.00586	1.20418	0.79833	0.152924	0.0793275	0.0351995	0.0253034	0.0293949	0.077096	0.0700901	0.0523055	0.0471602
298.6	0.0780094	2.31938	2.21252	1.77967	1.86701	0.955609	0.462079	0.273037	0.0887419	0.964391	0.847319	0.619216	0.639089	0.194825	0.441349	0.324602	0.0806907	2.36264	2.04513	1.75478	1.00657	1.20477	0.79887	0.153655	0.0781135	0.0347615	0.0251374	0.0292159	0.076105	0.0693631	0.0508865	0.0471492
298.8	0.0778534	2.31947	2.21393	1.78105	1.86754	0.956729	0.463181	0.273214	0.0901469	0.965251	0.849409	0.61854	0.638746	0.194837	0.440303	0.324241	0.0803387	2.36234	2.04521	1.75454	1.00663	1.20422	0.79877	0.153002	0.0771105	0.0343045	0.0245174	0.0284959	0.074365	0.0690061	0.0499175	0.0461522
299	0.0781184	2.32058	2.21598	1.78284	1.86813	0.958389	0.463002	0.273923	0.0907069	0.964011	0.848929	0.621306	0.639324	0.194119	0.441156	0.324589	0.0805797	2.36296	2.04632	1.75642	1.0061	1.2036	0.79934	0.153381	0.0760285	0.0353325	0.0245474	0.0297799	0.074115	0.0686501	0.0507285	0.0465442
299.2	0.0781494	2.32194	2.21745	1.78411	1.8694	0.958309	0.465009	0.273637	0.0899959	0.964651	0.850189	0.621753	0.638426	0.19393	0.440475	0.324324	0.0799177	2.36424	2.04724	1.758	1.00638	1.20578	0.79954	0.152268	0.0773185	0.0360825	0.0257844	0.0297959	0.076148	0.0693181	0.0501105	0.0458352
299.4	0.0790704	2.32295	2.2179	1.78497	1.86963	0.958259	0.465735	0.272907	0.0913789	0.965441	0.851729	0.621216	0.639221	0.193787	0.441768	0.324891	0.0800347	2.36498	2.04754	1.75811	1.00671	1.20577	0.80122	0.153246	0.0777235	0.0351315	0.0253814	0.0307309	0.07518	0.0696471	0.0508685	0.0447112
299.6	0.0786444	2.32429	2.21905	1.78555	1.8721	0.959509	0.46594	0.272559	0.0912979	0.965791	0.852849	0.621887	0.638141	0.193995	0.442045	0.325971	0.0800307	2.36644	2.04878	1.75909	1.00623	1.20533	0.80298	0.152826	0.0794685	0.0349605	0.0244754	0.0295219	0.075625	0.0710991	0.0515405	0.0444672
299.8	0.0784554	2.32615	2.21988	1.78717	1.87342	0.959669	0.464383	0.272453	0.0907539	0.965821	0.852689	0.622774	0.63895	0.194493	0.442834	0.325893	0.0800857	2.3683	2.04874	1.76042	1.00732	1.20708	0.80286	0.152805	0.0803105	0.0358875	0.0233844	0.0295089	0.077027	0.0704751	0.0530535	0.0453052
300	0.0323324	2.30188	2.19226	1.71888	1.77875	0.856427	0.368206	0.189924	0.00579289	0.881031	0.736634	0.51207	0.572445	0.10854	0.375315	0.246839	0.00466771	2.30301	1.97023	1.67719	0.906088	1.11337	0.693297	0.0549938	-0.00810246	0.000314473	-0.0279226	0.0549039	0.019297	0.0389731	-0.00350455	-0.00694177
300.2	0.0242214	2.29749	2.17545	1.69352	1.7518	0.832412	0.354472	0.182249	0.00441889	0.842861	0.698407	0.47843	0.544755	0.100833	0.35233	0.229543	-0.00140329	2.27958	1.94108	1.64632	0.880657	1.08624	0.678813	0.0519678	-0.0112605	0.00902147	-0.0177926	0.0588449	0.020341	0.0402961	-0.000439547	-0.00998977
300.4	0.0245564	2.282	2.15543	1.67205	1.73379	0.819299	0.339504	0.174596	0.000512887	0.815801	0.671149	0.457261	0.529008	0.0921853	0.33691	0.22037	-0.00260729	2.26911	1.91599	1.61903	0.868407	1.05687	0.663783	0.0506008	-0.0109885	0.0144045	-0.0177856	0.0564689	0.021085	0.0445491	0.000454453	-0.0110318
300.6	0.0234464	2.26721	2.139	1.65955	1.71742	0.807853	0.328564	0.170118	0.00381489	0.784283	0.642682	0.438231	0.510083	0.0922743	0.324237	0.210913	0.000401707	2.25678	1.89355	1.59478	0.847228	1.04191	0.651209	0.0479088	-0.0112745	0.0154625	-0.0166106	0.0582189	0.021997	0.0446881	0.000995453	-0.0128448
300.8	0.0267104	2.25737	2.12707	1.64921	1.70634	0.79724	0.323748	0.167859	0.00140489	0.760206	0.626181	0.421336	0.495183	0.0906033	0.315729	0.206603	-0.00123629	2.2457	1.87105	1.57558	0.838917	1.02517	0.640389	0.0464888	-0.00825846	0.0202255	-0.0123136	0.0597119	0.02161	0.0450961	-0.000888547	-0.0102958
301	0.0238894	2.24582	2.11174	1.63359	1.69084	0.786051	0.313326	0.163143	0.00197289	0.732308	0.60144	0.402944	0.480031	0.0860463	0.302129	0.197434	-0.00185329	2.23317	1.85112	1.55221	0.823948	1.00428	0.628902	0.0449178	-0.00912246	0.0230655	-0.0116036	0.0624449	0.021639	0.0464331	0.000535453	-0.0110478
301.2	0.0239464	2.23407	2.09939	1.62402	1.68086	0.778166	0.306894	0.158685	0.00197789	0.7112	0.583676	0.389695	0.467726	0.0845213	0.294053	0.192578	-0.00149929	2.22602	1.83378	1.53502	0.814658	0.9904	0.617202	0.0440408	-0.00922046	0.0244285	-0.0127986	0.0632579	0.021263	0.0476391	0.00132845	-0.0109098
301.4	0.0241134	2.22451	2.09054	1.61634	1.67174	0.77224	0.302407	0.155121	0.00302789	0.690423	0.567321	0.378838	0.457052	0.0836023	0.287462	0.18823	-0.00115629	2.2178	1.81828	1.52051	0.806098	0.98074	0.607847	0.0430438	-0.00853846	0.0251545	-0.0121976	0.0654189	0.020191	0.0478421	0.00205345	-0.0107948
301.6	0.0236264	2.21583	2.08184	1.60876	1.6659	0.766956	0.298717	0.152539	0.00298889	0.675643	0.55492	0.367778	0.448053	0.0820333	0.28209	0.185222	-0.00223029	2.21202	1.80488	1.508	0.799477	0.96983	0.600673	0.0420678	-0.00830346	0.0259145	-0.0114346	0.0666169	0.018672	0.0477401	0.00340345	-0.0100908
301.8	0.0223474	2.20806	2.07512	1.60345	1.65986	0.761839	0.294326	0.149156	0.00313089	0.662001	0.540673	0.359738	0.440624	0.0807533	0.27537	0.181227	-0.00165729	2.20715	1.79334	1.49653	0.793728	0.96187	0.592883	0.0418208	-0.00922446	0.0255945	-0.0116696	0.0663999	0.018232	0.0479391	0.00523945	-0.0106278
302	0.0232414	2.20071	2.06878	1.59759	1.65393	0.757023	0.291505	0.146428	0.00271889	0.64953	0.530262	0.351571	0.432407	0.0811333	0.272003	0.17885	-0.00244129	2.20316	1.78278	1.48666	0.788057	0.9534	0.586473	0.0412108	-0.00958346	0.0261525	-0.0108886	0.0657539	0.018852	0.0482371	0.00543945	-0.0105598
302.2	0.0240194	2.19445	2.06381	1.59264	1.64897	0.75297	0.288483	0.145221	0.00236189	0.63727	0.519446	0.345618	0.426534	0.0795503	0.267504	0.175088	-0.00186029	2.19793	1.77445	1.47719	0.783848	0.94623	0.582093	0.0412288	-0.00933946	0.0263165	-0.00914165	0.0669589	0.01906	0.0471651	0.00526145	-0.00914977
302.4	0.0239404	2.18857	2.05832	1.58885	1.64468	0.748949	0.284831	0.143556	0.00153289	0.62719	0.511175	0.3382	0.420783	0.0803993	0.263412	0.172528	-0.00157429	2.19472	1.76666	1.4687	0.778756	0.93858	0.576835	0.0407548	-0.00959146	0.0270865	-0.00779365	0.0670059	0.019451	0.0463421	0.00527745	-0.00785077
302.6	0.0238514	2.18348	2.05388	1.58518	1.64014	0.74515	0.282563	0.141614	0.00114289	0.616447	0.503516	0.33331	0.414768	0.0796183	0.258918	0.169963	-0.00153629	2.19067	1.75858	1.46087	0.775899	0.93254	0.571771	0.0403788	-0.00888246	0.0277135	-0.00774865	0.0666809	0.020444	0.0466671	0.00586445	-0.00700077
302.8	0.0238474	2.17859	2.0494	1.58174	1.6358	0.740914	0.281072	0.140218	0.00128289	0.607403	0.495992	0.32829	0.41003	0.0790213	0.256975	0.167184	-0.00201229	2.18715	1.7522	1.4555	0.772585	0.92664	0.567431	0.0397238	-0.00879646	0.0280085	-0.00848865	0.0685679	0.020465	0.0459041	0.00478645	-0.00598477
303	0.0228284	2.17438	2.04567	1.57825	1.63281	0.73855	0.278357	0.138186	0.00142589	0.599213	0.489315	0.322925	0.404436	0.0771733	0.25414	0.164861	-0.00275229	2.1837	1.74621	1.44965	0.770093	0.9219	0.562118	0.0388188	-0.00753746	0.0277805	-0.00875965	0.0680659	0.01993	0.0457591	0.00528445	-0.00595277
303.2	0.0223864	2.17075	2.04188	1.57615	1.62966	0.736113	0.275741	0.137484	0.00194489	0.591365	0.483182	0.318824	0.397951	0.0778633	0.250631	0.1639	-0.00298629	2.18137	1.73921	1.44461	0.766976	0.91727	0.557077	0.0383238	-0.00575046	0.0275965	-0.00869865	0.0678629	0.01894	0.0453831	0.00527345	-0.00595077
303.4	0.0206514	2.16688	2.03764	1.57335	1.62742	0.733753	0.274028	0.136149	0.00227289	0.583549	0.477048	0.314716	0.393896	0.0761363	0.246908	0.161016	-0.00350329	2.17901	1.73449	1.43979	0.764058	0.91297	0.552113	0.0377648	-0.00525546	0.0268465	-0.00935665	0.0685409	0.019612	0.0463191	0.00583745	-0.00595077
303.6	0.0212644	2.16304	2.03449	1.57183	1.62433	0.732243	0.271699	0.135461	0.00305889	0.576703	0.471099	0.31078	0.389136	0.0760403	0.244396	0.159082	-0.00328729	2.17642	1.72982	1.43427	0.761123	0.90819	0.547603	0.0364318	-0.00452846	0.0263135	-0.00883265	0.0694369	0.019032	0.0460651	0.00520745	-0.00567577
303.8	0.0208874	2.15979	2.03232	1.56922	1.62342	0.731675	0.269301	0.134569	0.00289589	0.570862	0.466145	0.307968	0.384787	0.0756713	0.242184	0.157429	-0.00357229	2.17338	1.7264	1.42928	0.757749	0.90442	0.544004	0.0362518	-0.00327446	0.0270905	-0.00691765	0.0688499	0.019901	0.0465711	0.00600545	-0.00540777
304	0.0210604	2.15753	2.02962	1.56705	1.62017	0.730214	0.268327	0.133378	0.00178289	0.564648	0.459358	0.304306	0.38264	0.0759323	0.237987	0.155652	-0.00250829	2.1709	1.72188	1.42512	0.754698	0.9006	0.540676	0.0355238	-0.00337946	0.0276375	-0.00528365	0.0702259	0.020344	0.0459691	0.00676845	-0.00414177
304.2	0.0203494	2.15447	2.02731	1.56567	1.61918	0.728322	0.267656	0.130576	0.00210189	0.559661	0.455043	0.301072	0.380288	0.0755373	0.2354	0.153492	-0.00346429	2.16772	1.71921	1.42021	0.752714	0.89596	0.5371	0.0349608	-0.00434546	0.0270235	-0.00598865	0.0697399	0.021004	0.0477631	0.00750545	-0.00379277
304.4	0.0209514	2.15276	2.02646	1.56436	1.61618	0.726632	0.266918	0.129766	0.00261589	0.554287	0.448959	0.297922	0.377381	0.0746853	0.233575	0.153648	-0.00336829	2.16569	1.71463	1.41561	0.752368	0.89234	0.535291	0.0340018	-0.00480746	0.0281505	-0.00576565	0.0688349	0.020167	0.0469481	0.00769445	-0.00325277
304.6	0.0203124	2.15133	2.02469	1.56201	1.61551	0.725571	0.265944	0.127858	0.00183589	0.54788	0.443452	0.294763	0.375014	0.0745593	0.23123	0.151299	-0.00340029	2.16479	1.71015	1.41238	0.751061	0.88832	0.531676	0.0355438	-0.00446946	0.0279345	-0.00583365	0.0682349	0.020702	0.0466481	0.00773945	-0.00288977
304.8	0.0204114	2.14992	2.02289	1.56027	1.61304	0.724397	0.263898	0.126528	0.00153489	0.542921	0.437962	0.291438	0.371056	0.0745873	0.229323	0.150134	-0.00360729	2.16438	1.70583	1.4091	0.750074	0.88481	0.528927	0.0344208	-0.00491246	0.0272245	-0.00749365	0.0686859	0.020288	0.0464561	0.00739445	-0.00379377
305	0.0207154	2.14831	2.02108	1.55952	1.61254	0.723174	0.263302	0.126626	0.00273789	0.538976	0.435131	0.289181	0.367552	0.0746053	0.228222	0.148384	-0.00365029	2.16261	1.7027	1.40539	0.749323	0.88175	0.52705	0.0355518	-0.00498946	0.0265665	-0.00725665	0.0684809	0.02071	0.0469031	0.00720545	-0.00462177
305.2	0.0206304	2.14667	2.02041	1.55824	1.61035	0.721715	0.260671	0.126806	0.00199689	0.535207	0.430415	0.287268	0.364986	0.0738163	0.226951	0.147197	-0.00219629	2.1608	1.69831	1.40183	0.747537	0.87788	0.524466	0.0350608	-0.00543646	0.0280445	-0.00718665	0.0705429	0.021446	0.0455621	0.00802145	-0.00509077
305.4	0.0207324	2.14543	2.01798	1.55663	1.6099	0.719971	0.259828	0.126258	0.00186189	0.530591	0.42765	0.284969	0.361861	0.0737283	0.225224	0.145341	-0.00242829	2.15885	1.69576	1.39856	0.745433	0.87495	0.52061	0.0352318	-0.00502546	0.0261115	-0.00708065	0.0707939	0.021671	0.0463381	0.00816045	-0.00449577
305.6	0.0209134	2.14303	2.01616	1.5563	1.60793	0.718193	0.258669	0.125578	0.00251589	0.528397	0.424406	0.282947	0.359882	0.0731943	0.223817	0.145243	-0.00162229	2.15623	1.69237	1.39523	0.743447	0.87287	0.518502	0.0343678	-0.00581446	0.0266775	-0.00771365	0.0714749	0.022438	0.0465661	0.00860945	-0.00411477
305.8	0.0209964	2.14066	2.0138	1.55512	1.607	0.717106	0.258136	0.124744	0.00342589	0.522373	0.42108	0.279598	0.357664	0.0722573	0.221792	0.145144	-0.00234929	2.15348	1.69001	1.39144	0.741965	0.87047	0.515718	0.0346558	-0.00535546	0.0260595	-0.00645665	0.0709739	0.022066	0.0474781	0.00958145	-0.00255077
306	0.0198634	2.13909	2.01315	1.55495	1.60536	0.715193	0.255431	0.123265	0.00277589	0.517851	0.416646	0.27709	0.354763	0.0719303	0.21996	0.144623	-0.00209129	2.1518	1.68729	1.38877	0.740513	0.8681	0.512783	0.0333988	-0.00461146	0.0271255	-0.00736065	0.0714429	0.020874	0.0475471	0.00904345	-0.00174777
306.2	0.0204464	2.13733	2.01055	1.55386	1.60317	0.714489	0.255344	0.122414	0.00324189	0.513919	0.413796	0.274209	0.352014	0.0716993	0.218003	0.144505	-0.00274229	2.15042	1.68472	1.38579	0.73922	0.86662	0.510348	0.0322088	-0.00372546	0.0267755	-0.00725465	0.0706239	0.020277	0.0476471	0.00833345	-0.00147877
306.4	0.0211974	2.13546	2.00973	1.55331	1.60147	0.713739	0.254233	0.122205	0.00253789	0.511349	0.410686	0.272756	0.350113	0.0721243	0.216088	0.143302	-0.00292529	2.14782	1.68227	1.38345	0.737147	0.86471	0.50894	0.0319618	-0.00328146	0.0281995	-0.00811765	0.0712429	0.02059	0.0467271	0.00785545	-0.00230577
306.6	0.0210774	2.13475	2.0091	1.55198	1.60065	0.712906	0.25297	0.12131	0.00188489	0.50743	0.40718	0.271322	0.346766	0.0723923	0.214152	0.142236	-0.00366629	2.14622	1.68051	1.38195	0.736456	0.86155	0.506755	0.0319418	-0.00283646	0.0293825	-0.00767265	0.0715359	0.019414	0.0475181	0.00704845	-0.00260377
306.8	0.0216174	2.13457	2.00734	1.55119	1.5992	0.711865	0.251732	0.120174	0.000936887	0.504788	0.40398	0.270865	0.344494	0.0726353	0.212024	0.141	-0.00242429	2.14485	1.67839	1.37885	0.735586	0.8593	0.505025	0.0316038	-0.00243246	0.0299325	-0.00873465	0.0717889	0.02003	0.0460531	0.00729245	-0.00325977
307	0.0216664	2.13301	2.00522	1.54975	1.59762	0.711137	0.251762	0.119227	0.00109589	0.502578	0.401257	0.269583	0.343062	0.0721683	0.210177	0.140711	-0.00309829	2.14313	1.67536	1.37709	0.73405	0.85747	0.502822	0.0313428	-0.00293046	0.0294595	-0.00831265	0.0712559	0.020592	0.0458991	0.00812745	-0.00403577
307.2	0.0215154	2.13205	2.00457	1.54849	1.59802	0.71064	0.250957	0.118702	0.00161189	0.49993	0.398567	0.268612	0.340677	0.0732073	0.209692	0.139728	-0.00351929	2.14211	1.67384	1.37531	0.733715	0.85597	0.501063	0.0315258	-0.00277146	0.0294775	-0.00745965	0.0706239	0.020376	0.0462581	0.00903345	-0.00352677
307.4	0.0206314	2.13107	2.00309	1.54743	1.5977	0.709821	0.248878	0.116946	0.00216089	0.495179	0.395956	0.267451	0.338765	0.0729433	0.208299	0.138837	-0.00418429	2.14116	1.67038	1.3738	0.733333	0.85402	0.49928	0.0318068	-0.00289546	0.0292375	-0.00699765	0.0706219	0.020978	0.0470821	0.00889345	-0.00336177
307.6	0.0204864	2.12921	2.002	1.54734	1.59726	0.708801	0.248358	0.116206	0.00184689	0.491179	0.394531	0.266207	0.337457	0.0724653	0.207076	0.137913	-0.00403929	2.13967	1.66727	1.37181	0.731641	0.85179	0.498253	0.0309948	-0.00410446	0.0280355	-0.00718365	0.0714449	0.021833	0.0467701	0.0104105	-0.00229377
307.8	0.0197964	2.12697	2.00121	1.54671	1.59678	0.708336	0.247927	0.115545	0.00251889	0.489487	0.392508	0.263612	0.335015	0.0731373	0.206873	0.136598	-0.00437529	2.13846	1.66457	1.37101	0.729912	0.84992	0.495084	0.0306628	-0.00358446	0.0284895	-0.00697865	0.0717139	0.022184	0.0469981	0.0103535	-0.00103677
308	0.0204464	2.12493	2.00069	1.54609	1.59578	0.707808	0.24746	0.115246	0.00238989	0.485608	0.391024	0.262262	0.331992	0.0729103	0.205965	0.134714	-0.00382529	2.13682	1.66194	1.36823	0.728446	0.84767	0.493874	0.0306718	-0.00331846	0.0286935	-0.00669865	0.0709609	0.021563	0.0471251	0.0107545	0.000380227
308.2	0.0204604	2.12429	1.99926	1.54526	1.5947	0.706132	0.246836	0.11357	0.00160189	0.482709	0.388251	0.260258	0.330918	0.0719343	0.20429	0.13355	-0.00332929	2.13506	1.65983	1.36645	0.726754	0.84462	0.492231	0.0315668	-0.00350846	0.0279075	-0.00712865	0.0711909	0.022003	0.0472031	0.0100485	0.000499227
308.4	0.0207884	2.12236	1.99803	1.54508	1.5941	0.705012	0.24737	0.112743	0.00205389	0.480891	0.385583	0.259093	0.329016	0.0726123	0.202771	0.132623	-0.00248429	2.13404	1.65835	1.36374	0.725218	0.84269	0.490595	0.0308338	-0.00339346	0.0278425	-0.00693465	0.0718699	0.02095	0.0466071	0.0102105	0.00147823
308.6	0.0213864	2.12249	1.99679	1.54348	1.5919	0.705088	0.246568	0.112894	0.00181789	0.479586	0.382779	0.258532	0.327293	0.0721723	0.202719	0.132025	-0.00187629	2.13264	1.657	1.36188	0.7245	0.84106	0.48713	0.0307938	-0.00253546	0.0270305	-0.00594965	0.0703999	0.02049	0.0447061	0.00944645	0.000981227
308.8	0.0214034	2.12246	1.99581	1.54272	1.59141	0.704432	0.246414	0.112868	0.00223389	0.475985	0.380685	0.257677	0.327839	0.0708943	0.201268	0.131246	-0.00153329	2.13099	1.65599	1.35977	0.723919	0.83873	0.486097	0.0305408	-0.00382046	0.0268915	-0.00617565	0.0706249	0.019301	0.0457731	0.00924545	0.000220227
309	0.0214184	2.12305	1.99483	1.54142	1.59134	0.703497	0.245594	0.111978	0.00281689	0.473344	0.37813	0.256443	0.327039	0.0710803	0.200533	0.131543	-0.000940293	2.13103	1.65582	1.35894	0.724722	0.83737	0.483742	0.0300898	-0.00383646	0.0255615	-0.00651165	0.0711829	0.019556	0.0461021	0.00978245	0.000152227
309.2	0.0203824	2.12063	1.99429	1.54238	1.59005	0.702706	0.244952	0.111828	0.00257689	0.470275	0.376385	0.256467	0.324311	0.0706233	0.200363	0.130947	-0.000634293	2.12994	1.65362	1.35713	0.723577	0.83565	0.482004	0.0297628	-0.00352046	0.0270945	-0.00656865	0.0708119	0.019347	0.0467381	0.0100125	-0.000152773
309.4	0.0204504	2.1208	1.99374	1.54198	1.5895	0.701939	0.243806	0.112149	0.00238489	0.468564	0.375887	0.255185	0.323164	0.0696683	0.199739	0.13085	-0.000317293	2.12871	1.65233	1.35577	0.723484	0.83358	0.480292	0.0306748	-0.00355346	0.0268905	-0.00557365	0.0701699	0.019763	0.0462251	0.0116685	-0.00120177
309.6	0.0195584	2.11936	1.99331	1.54224	1.58949	0.700522	0.243767	0.111782	0.00394489	0.466533	0.373339	0.252027	0.32099	0.0713833	0.197757	0.129943	-0.00135329	2.12768	1.65068	1.35355	0.723085	0.83257	0.479865	0.0311218	-0.00294746	0.0274435	-0.00596565	0.0697889	0.020121	0.0471281	0.0118795	-0.00181777
309.8	0.0192504	2.11902	1.99244	1.54159	1.58853	0.699586	0.243068	0.111623	0.00342689	0.46457	0.371539	0.252403	0.318698	0.0724443	0.196346	0.129394	-0.00140129	2.12621	1.64864	1.35228	0.722262	0.83205	0.479194	0.0313878	-0.00243946	0.0272315	-0.00536165	0.0695729	0.020384	0.0467411	0.0123315	-0.00138177
310	0.0192284	2.11785	1.99201	1.54113	1.58889	0.698582	0.242034	0.112134	0.00266989	0.463697	0.369655	0.25153	0.31625	0.0722903	0.196074	0.128088	-0.00170429	2.1243	1.64687	1.35117	0.72005	0.83035	0.478055	0.0317778	-0.00316246	0.0276545	-0.00520665	0.0700219	0.020032	0.0450331	0.0113615	-0.00111777
310.2	0.0195404	2.11865	1.99191	1.53956	1.58913	0.698167	0.241969	0.112038	0.00331189	0.461853	0.368187	0.249773	0.315934	0.0722903	0.194133	0.127451	-0.00232529	2.12309	1.64525	1.35047	0.720481	0.82831	0.477115	0.0312678	-0.00294146	0.0262045	-0.00486765	0.0706759	0.020182	0.0449031	0.0106895	-0.000418773
310.4	0.0193644	2.11818	1.99193	1.53759	1.58899	0.697748	0.241303	0.111546	0.00345289	0.459968	0.365705	0.248613	0.31425	0.0722483	0.193119	0.126759	-0.00216729	2.12165	1.64262	1.34986	0.71982	0.82721	0.475815	0.0302988	-0.00269046	0.0265045	-0.00554565	0.0703959	0.021508	0.0452661	0.00971845	-1.48e-05
310.6	0.0207094	2.11724	1.99139	1.53692	1.58853	0.698278	0.240605	0.111145	0.00305689	0.458078	0.364888	0.24805	0.312975	0.0712023	0.192127	0.127265	-0.00146529	2.12061	1.64109	1.34894	0.71858	0.82581	0.473674	0.0301568	-0.00368246	0.0268275	-0.00542265	0.0720529	0.021535	0.0454631	0.0105435	6.62e-05
310.8	0.0201774	2.11592	1.99095	1.5372	1.58776	0.697832	0.239864	0.111101	0.00225689	0.45725	0.363599	0.245558	0.312174	0.0701463	0.191803	0.127212	-0.00130329	2.12069	1.63936	1.34715	0.718191	0.82402	0.47271	0.0292738	-0.00314546	0.0270305	-0.00499865	0.0717799	0.022217	0.0456061	0.00937645	-0.000677773
311	0.0199714	2.11475	1.98927	1.53603	1.58612	0.697635	0.239701	0.110133	0.00244089	0.455078	0.3618	0.244036	0.31183	0.0702523	0.190407	0.12676	-0.00170129	2.11887	1.63718	1.34547	0.71826	0.82295	0.471818	0.0291708	-0.00281446	0.0276945	-0.00506465	0.0713639	0.023026	0.0466471	0.0105565	-0.00130777
311.2	0.0204994	2.11363	1.98824	1.53611	1.58514	0.697565	0.239176	0.110762	0.00242389	0.453517	0.360414	0.243418	0.310428	0.0705283	0.190991	0.12604	-0.00161629	2.11783	1.63639	1.3438	0.717422	0.82279	0.469523	0.0284528	-0.00320546	0.0283345	-0.00434665	0.0717039	0.022898	0.0457111	0.0119675	-0.00196577
311.4	0.0198994	2.11259	1.98786	1.5372	1.58395	0.696831	0.238516	0.110584	0.00242289	0.451144	0.359832	0.242288	0.309691	0.0710663	0.190189	0.12575	-0.00213029	2.1165	1.63561	1.34302	0.716001	0.82151	0.46841	0.0286668	-0.00322246	0.0281745	-0.00468465	0.0713469	0.021516	0.0459611	0.0114885	-0.00186677
311.6	0.0189174	2.11229	1.98734	1.53658	1.58263	0.6963	0.238041	0.109383	0.00265689	0.449094	0.358112	0.242179	0.309241	0.0709673	0.190309	0.123684	-0.00209829	2.11485	1.63527	1.34093	0.715622	0.81946	0.467968	0.0280268	-0.00255846	0.0276275	-0.00436365	0.0706439	0.021263	0.0465851	0.0112265	-0.00163277
311.8	0.0201314	2.11113	1.98718	1.53579	1.58311	0.695369	0.23802	0.109172	0.00298089	0.44691	0.357293	0.241783	0.307468	0.0716413	0.188458	0.123344	-0.00193129	2.1134	1.63562	1.3406	0.714862	0.81827	0.466094	0.0283608	-0.00265646	0.0273405	-0.00412865	0.0718099	0.01977	0.0468571	0.0131575	-0.000861773
312	0.0201824	2.11165	1.98691	1.53611	1.58182	0.695726	0.237098	0.108815	0.00333289	0.445157	0.355685	0.24132	0.306428	0.0709103	0.188154	0.12263	-0.00186929	2.11303	1.63476	1.33953	0.714267	0.81714	0.465085	0.0284178	-0.00233346	0.0263655	-0.00446365	0.0721899	0.019175	0.0469681	0.0122665	-0.00126577
312.2	0.0203664	2.11092	1.98647	1.53468	1.58124	0.695579	0.236354	0.107593	0.00390889	0.443294	0.353724	0.239455	0.305607	0.0706643	0.186381	0.122244	-0.00237929	2.11216	1.63406	1.33777	0.712831	0.81564	0.464824	0.0283998	-0.00194946	0.0264605	-0.00444765	0.0724959	0.019043	0.0467161	0.0120085	-0.00104377
312.4	0.0213694	2.11008	1.98526	1.53331	1.5811	0.695624	0.237296	0.107057	0.00329389	0.442617	0.351227	0.238532	0.305391	0.0696383	0.186267	0.121596	-0.00188329	2.11231	1.63264	1.33568	0.711975	0.81466	0.462675	0.0277578	-0.00163546	0.0261305	-0.00445465	0.0727269	0.019468	0.0469731	0.0115925	-0.00142577
312.6	0.0218054	2.10916	1.98451	1.53342	1.58101	0.694973	0.237942	0.107618	0.00273089	0.440999	0.349828	0.23754	0.30307	0.0690663	0.185457	0.121507	-0.00211529	2.11228	1.63147	1.33541	0.710817	0.81439	0.46125	0.0278408	-0.00110746	0.0263715	-0.00481065	0.0731349	0.01951	0.0468481	0.0110865	-0.00108677
312.8	0.0216654	2.10922	1.98415	1.53231	1.58042	0.695001	0.237684	0.106729	0.00357589	0.439731	0.347877	0.236969	0.30258	0.0678733	0.186634	0.120842	-0.00236929	2.11077	1.62922	1.33426	0.710109	0.81347	0.459594	0.0284638	-0.00145346	0.0264375	-0.00494365	0.0723949	0.020716	0.0458811	0.0111675	-0.000378773
313	0.0218104	2.10834	1.98346	1.53189	1.58038	0.694382	0.237682	0.105758	0.00341289	0.438462	0.346638	0.235727	0.301321	0.0680113	0.185223	0.120573	-0.00200429	2.11044	1.62848	1.33343	0.708634	0.81158	0.458556	0.0279408	-0.00044246	0.0266545	-0.00415265	0.0726559	0.020869	0.0453851	0.0121935	0.000485227
313.2	0.0211424	2.10838	1.98287	1.53262	1.57981	0.694032	0.238034	0.105389	0.00294389	0.437297	0.346404	0.23584	0.300304	0.0676923	0.185071	0.119672	-0.00118129	2.10946	1.6269	1.33271	0.70851	0.81032	0.457803	0.0281348	-0.00040546	0.0272955	-0.00449365	0.0727369	0.020994	0.0444681	0.0126255	-0.000219773
313.4	0.0213244	2.10804	1.98158	1.53322	1.5783	0.692451	0.237061	0.106407	0.00349989	0.434958	0.345687	0.236096	0.298535	0.0675603	0.185084	0.118597	-0.000110293	2.10822	1.62597	1.33239	0.708143	0.80965	0.457474	0.0274948	-6.546e-05	0.0276715	-0.00359865	0.0734659	0.020471	0.0436231	0.0142005	0.000786227
313.6	0.0214334	2.10765	1.98119	1.53244	1.57808	0.69238	0.236053	0.105445	0.00392189	0.43371	0.344591	0.235439	0.298533	0.0674963	0.184952	0.118493	0.000914707	2.10685	1.62474	1.33034	0.707771	0.80785	0.457143	0.0265788	0.00010454	0.0274785	-0.00293065	0.0734899	0.020584	0.0437191	0.0142435	0.000554227
313.8	0.0213544	2.10684	1.98077	1.53246	1.5778	0.692793	0.234927	0.104542	0.00351389	0.432155	0.343021	0.235288	0.297688	0.0688163	0.183082	0.117905	0.000308707	2.10594	1.62317	1.32903	0.707113	0.80703	0.457658	0.0252368	9.654e-05	0.0282855	-0.00247365	0.0733839	0.020562	0.0433881	0.0138295	0.000486227
314	0.0211174	2.10549	1.97981	1.53242	1.57776	0.692507	0.234224	0.105502	0.00381389	0.431301	0.342703	0.234303	0.29738	0.0679503	0.182469	0.117513	0.000295707	2.10362	1.62245	1.32862	0.706333	0.80735	0.455854	0.0247178	-0.00041946	0.0289845	-0.00190665	0.0731039	0.020942	0.0437841	0.0136505	0.000468227
314.2	0.0218324	2.10409	1.9793	1.53151	1.57759	0.691343	0.233382	0.105209	0.00382389	0.429661	0.340674	0.233922	0.296911	0.0681323	0.182726	0.117047	4.77e-05	2.10339	1.62131	1.32782	0.706071	0.80644	0.455237	0.0252978	-0.00018346	0.0283385	-0.00264065	0.0718279	0.022173	0.0451561	0.0126975	0.00126623
314.4	0.0214134	2.10321	1.9793	1.53085	1.57845	0.692197	0.23249	0.104283	0.00269589	0.428978	0.33914	0.233001	0.295839	0.0687503	0.181054	0.117011	-0.000607293	2.10227	1.62178	1.32693	0.706322	0.80477	0.454282	0.0260678	5.4e-07	0.0282965	-0.00361065	0.0724599	0.021772	0.0452811	0.0117945	0.000598227
314.6	0.0204524	2.10272	1.97719	1.5305	1.57787	0.690383	0.23181	0.104079	0.00331089	0.427576	0.338287	0.232996	0.295724	0.0691573	0.179783	0.115568	-0.00142929	2.10111	1.62071	1.32624	0.70655	0.80518	0.453929	0.0265138	-0.00103946	0.0280865	-0.00503465	0.0723409	0.021875	0.0455161	0.0122915	0.000766227
314.8	0.0200154	2.10335	1.97703	1.53023	1.57584	0.689458	0.232537	0.10515	0.00317389	0.426307	0.338257	0.230865	0.294981	0.0681803	0.179844	0.115505	-0.000728293	2.10051	1.621	1.3255	0.705376	0.8035	0.452079	0.0266748	-0.00044746	0.0278335	-0.00607265	0.0723669	0.02085	0.0460361	0.0118655	0.00109223
315	0.0197694	2.10301	1.97794	1.53005	1.57662	0.688656	0.233089	0.104746	0.00250889	0.424475	0.336959	0.231179	0.294791	0.0683603	0.180209	0.115194	-0.000635293	2.10097	1.62068	1.32403	0.705444	0.80087	0.452139	0.0262988	0.00017054	0.0271875	-0.00679665	0.0724509	0.021562	0.0460541	0.0114855	0.00118123
315.2	0.0194064	2.10345	1.97707	1.53061	1.57692	0.68859	0.233358	0.105168	0.00238189	0.423931	0.336856	0.230434	0.292979	0.0677983	0.178903	0.11576	-0.000261293	2.0998	1.61979	1.32308	0.705411	0.80073	0.450811	0.0250598	-0.00087246	0.0277245	-0.00580265	0.0730209	0.021433	0.0450581	0.0128625	0.00171923
315.4	0.0190154	2.10302	1.9763	1.52995	1.57609	0.688263	0.233229	0.10378	0.00346589	0.422521	0.336467	0.229118	0.292862	0.0668893	0.17877	0.115695	-0.000255293	2.09882	1.61871	1.32182	0.704346	0.79982	0.450331	0.0244638	-0.00187546	0.0286155	-0.00517865	0.0723029	0.022254	0.0452791	0.0138315	0.00203323
315.6	0.0192394	2.10232	1.97722	1.52983	1.57618	0.689371	0.233297	0.103906	0.00282389	0.421789	0.335503	0.228671	0.292889	0.0673373	0.178523	0.115388	-0.000680293	2.09863	1.61876	1.32146	0.704137	0.79889	0.448836	0.0249478	-0.00053046	0.0294725	-0.00420465	0.0721069	0.022467	0.0442171	0.0137335	0.00229923
315.8	0.0204404	2.10039	1.97564	1.52987	1.57667	0.688006	0.232036	0.102479	0.00311189	0.420817	0.333766	0.229666	0.291403	0.0668223	0.177707	0.11438	-0.000574293	2.09723	1.61737	1.32046	0.704541	0.79849	0.448261	0.0248308	-0.00046046	0.0292395	-0.00312165	0.0724249	0.02374	0.0442541	0.0142685	0.000691227
316	0.0202004	2.09961	1.97459	1.53061	1.57562	0.687803	0.231623	0.102776	0.00348389	0.420136	0.333215	0.229198	0.290435	0.0669463	0.176267	0.114244	-0.000588293	2.09704	1.61617	1.31898	0.704078	0.79798	0.446929	0.0253218	-0.00163146	0.0301805	-0.00227265	0.0718449	0.022395	0.0446971	0.0142205	5.72e-05
316.2	0.0204444	2.09979	1.97469	1.52946	1.57479	0.688086	0.230139	0.102034	0.00305489	0.419031	0.331275	0.229335	0.290317	0.0671863	0.176669	0.113492	-0.000507293	2.09663	1.61696	1.31873	0.703878	0.79655	0.446439	0.0255068	-0.00050646	0.0299455	-0.00268065	0.0715659	0.02144	0.0457341	0.0147495	-0.000762773
316.4	0.0200434	2.09913	1.97509	1.52987	1.57421	0.688299	0.230392	0.101983	0.00326189	0.418328	0.33016	0.229864	0.289344	0.0682503	0.176396	0.113611	0.000292707	2.09524	1.61552	1.31824	0.703075	0.79599	0.445508	0.0253008	-0.00089446	0.0288515	-0.00324765	0.0706919	0.021735	0.0460611	0.0133325	-0.000247773
316.6	0.0201044	2.09989	1.97389	1.52904	1.574	0.687759	0.230717	0.101628	0.00289989	0.417286	0.329168	0.229366	0.287606	0.0667503	0.175976	0.114785	0.000915707	2.09488	1.61385	1.31669	0.702102	0.79488	0.444937	0.0245768	-0.00170146	0.0287875	-0.00385165	0.0716359	0.021411	0.0458201	0.0145085	0.000351227
316.8	0.0192084	2.10053	1.97423	1.52928	1.57409	0.687825	0.231397	0.102402	0.00293689	0.417327	0.329126	0.227805	0.286681	0.0685593	0.176114	0.113909	0.00102571	2.09411	1.61294	1.31642	0.700886	0.79399	0.444818	0.0244618	-0.00223846	0.0287185	-0.00437565	0.0715489	0.021232	0.0447911	0.0144305	0.00127923
317	0.0198054	2.10055	1.97374	1.52822	1.57323	0.687665	0.230702	0.101004	0.00302489	0.416747	0.328407	0.227771	0.286049	0.0685183	0.175783	0.113944	0.000255707	2.09251	1.61177	1.3163	0.700439	0.79441	0.444625	0.0247538	-0.00105046	0.0280925	-0.00561965	0.0727419	0.021434	0.0449531	0.0139515	0.00236223
317.2	0.0194894	2.09878	1.97356	1.52756	1.57376	0.687105	0.23098	0.0999837	0.00314389	0.415914	0.329143	0.227065	0.285249	0.0689373	0.17448	0.114023	0.000611707	2.09093	1.61037	1.31502	0.698538	0.79335	0.44332	0.0246288	-0.00051246	0.0283355	-0.00570665	0.0727299	0.022077	0.0439431	0.0122795	0.00347823
317.4	0.0203684	2.09912	1.97288	1.52705	1.57244	0.685946	0.230712	0.10115	0.00279689	0.414575	0.328057	0.226775	0.284229	0.0680603	0.173726	0.112783	-0.000446293	2.09066	1.6099	1.31365	0.698685	0.79335	0.442949	0.0243368	-0.00010646	0.0290045	-0.00511565	0.0741889	0.020719	0.0444131	0.0130855	0.00243423
317.6	0.0207704	2.09827	1.97303	1.52732	1.57198	0.685338	0.22988	0.100258	0.00267389	0.412403	0.327225	0.225475	0.283338	0.0685803	0.173367	0.112149	0.000304707	2.08975	1.60886	1.31331	0.698843	0.79139	0.441873	0.0243498	-0.00025046	0.0291995	-0.00514165	0.0738129	0.021134	0.0451701	0.0118555	0.00124323
317.8	0.0213874	2.097	1.97287	1.52621	1.57154	0.684914	0.229228	0.0995747	0.00174589	0.41174	0.325904	0.225872	0.283991	0.0667323	0.173502	0.111743	0.000430707	2.09023	1.60829	1.31177	0.69964	0.791	0.440798	0.0241638	0.00027854	0.0300615	-0.00575465	0.0736539	0.019791	0.0460151	0.0121075	0.000655227
318	0.0209044	2.09623	1.9733	1.52671	1.57094	0.68498	0.229303	0.100531	0.00129789	0.410949	0.324912	0.225043	0.283086	0.0665913	0.173535	0.111295	0.000653707	2.08944	1.60739	1.31107	0.699125	0.79027	0.440563	0.0234168	0.00012754	0.0309285	-0.00607565	0.0736279	0.019649	0.0460271	0.0120865	0.00138023
318.2	0.0209854	2.09652	1.97281	1.5263	1.57023	0.683986	0.22893	0.100888	0.00167189	0.410646	0.323659	0.223425	0.282422	0.0656293	0.172617	0.110305	0.000402707	2.08969	1.60727	1.31123	0.698874	0.78931	0.440356	0.0227418	-0.00095246	0.0300465	-0.00686665	0.0743769	0.018715	0.0469091	0.0123425	0.000288227
318.4	0.0199154	2.09623	1.97238	1.52629	1.571	0.68529	0.228809	0.0997757	0.00145689	0.411352	0.322534	0.222281	0.282458	0.0648163	0.172259	0.110269	-0.000114293	2.08855	1.60716	1.31081	0.699093	0.78846	0.438875	0.0235528	0.00022854	0.0302425	-0.00730365	0.0734069	0.019709	0.0461541	0.0136165	0.00126923
318.6	0.0189954	2.0964	1.97169	1.52523	1.57132	0.684825	0.228654	0.10036	0.00147189	0.41153	0.322311	0.223217	0.282657	0.0658213	0.171105	0.110298	-0.00103629	2.08741	1.60656	1.31088	0.698704	0.78824	0.438962	0.0233228	0.00070054	0.0293875	-0.00706965	0.0726909	0.01896	0.0454951	0.0136915	0.00204023
318.8	0.0190224	2.09717	1.9711	1.52548	1.57104	0.684738	0.228137	0.100461	0.00372489	0.409332	0.321749	0.223059	0.281466	0.0666603	0.168873	0.110787	-0.000960293	2.08564	1.60612	1.31079	0.697106	0.78717	0.43743	0.0230438	0.00063154	0.0286345	-0.00584365	0.0719749	0.020006	0.0461431	0.0131095	0.00225223
319	0.0189974	2.09744	1.97156	1.52369	1.57083	0.683706	0.227528	0.0992607	0.00390489	0.408139	0.320857	0.222689	0.281217	0.0660323	0.168637	0.110029	-0.000183293	2.08494	1.6063	1.31109	0.696742	0.78693	0.437151	0.0233618	0.00035754	0.0280315	-0.00586965	0.0717949	0.021124	0.0458761	0.0139355	0.000996227
319.2	0.0196804	2.09627	1.97102	1.52425	1.56994	0.684299	0.226902	0.0981057	0.00381689	0.406646	0.319642	0.22309	0.280121	0.0669623	0.168721	0.11021	-0.000128293	2.08433	1.60442	1.30987	0.696914	0.78648	0.435713	0.0236228	0.00156254	0.0284525	-0.00442965	0.0710989	0.021288	0.0454071	0.0145855	0.00200123
319.4	0.0198704	2.09613	1.9709	1.524	1.56984	0.68198	0.226472	0.0971737	0.00371189	0.4047	0.31944	0.222579	0.278487	0.0678473	0.168244	0.109668	0.000505707	2.08414	1.60377	1.31093	0.696604	0.78577	0.436008	0.0226878	0.00117254	0.0285505	-0.00403465	0.0719539	0.020909	0.0462491	0.0141635	0.00300823
319.6	0.0203454	2.09548	1.971	1.52468	1.5693	0.68163	0.226476	0.0971457	0.00361889	0.404145	0.318239	0.221045	0.277374	0.0655773	0.169454	0.107899	0.000642707	2.08391	1.6031	1.31025	0.696515	0.78499	0.435427	0.0221528	0.00079154	0.0289655	-0.00438065	0.0725369	0.021399	0.0471731	0.0141045	0.00313023
319.8	0.0188554	2.09518	1.97103	1.52496	1.56887	0.681738	0.226298	0.0967607	0.00264089	0.403366	0.316893	0.220003	0.277295	0.0656943	0.16963	0.10786	0.000666707	2.08373	1.60213	1.31041	0.697422	0.78443	0.435728	0.0229948	0.00078454	0.0290855	-0.00546965	0.0732279	0.020973	0.0456851	0.0143085	0.00409823
320	0.0195824	2.09554	1.96935	1.5243	1.56904	0.681666	0.226718	0.0973117	0.00264689	0.402287	0.315772	0.219756	0.277267	0.0665743	0.169372	0.107724	0.000766707	2.08422	1.6009	1.30867	0.697342	0.78319	0.434062	0.0230828	0.00092054	0.0293785	-0.00490665	0.0732439	0.020369	0.0471111	0.0140465	0.00394723
320.2	0.0186864	2.09612	1.96909	1.52339	1.56865	0.681948	0.225969	0.0972427	0.00268889	0.401499	0.315975	0.219868	0.277356	0.0656763	0.168316	0.107651	0.000677707	2.08257	1.60059	1.30873	0.697142	0.78305	0.43376	0.0237078	-0.00030846	0.0291325	-0.00593465	0.0731129	0.01996	0.0474421	0.0136605	0.00366823
320.4	0.0190774	2.09559	1.96874	1.52326	1.56877	0.682656	0.225938	0.0979297	0.00270589	0.400825	0.316034	0.220034	0.278033	0.0658253	0.167934	0.107447	0.000635707	2.08176	1.5991	1.30637	0.696206	0.78265	0.433143	0.0238068	-0.00038546	0.0282775	-0.00583065	0.0721939	0.020215	0.0470701	0.0136595	0.00182823
320.6	0.0195354	2.09511	1.9688	1.52292	1.56807	0.682587	0.224434	0.0982727	0.00237589	0.400849	0.315097	0.219682	0.278166	0.0664653	0.166103	0.107527	0.00100771	2.08105	1.59877	1.30565	0.694979	0.78363	0.431019	0.0243988	0.00019954	0.0288035	-0.00563665	0.0722499	0.020375	0.0473661	0.0135875	0.00233323
320.8	0.0206104	2.09409	1.96888	1.52239	1.56734	0.681964	0.224507	0.0976737	0.00187689	0.400183	0.314627	0.218466	0.277154	0.0653153	0.166629	0.10676	0.000265707	2.08036	1.59892	1.30397	0.694051	0.78345	0.430155	0.0239508	0.00062554	0.0281715	-0.00518765	0.0724659	0.021303	0.0476751	0.0142645	0.00212623
321	0.0205694	2.09258	1.96827	1.5227	1.5675	0.682676	0.224363	0.0969767	0.00166489	0.400498	0.31451	0.217253	0.276846	0.0653573	0.165014	0.1058	-0.000494293	2.07891	1.59875	1.30386	0.693678	0.78217	0.429941	0.0240078	-0.00014546	0.0281285	-0.00538565	0.0721949	0.021566	0.0461651	0.0140395	0.00323223
321.2	0.0212134	2.09267	1.96818	1.52308	1.56859	0.681877	0.225023	0.0976547	0.00191889	0.40018	0.313192	0.216031	0.275929	0.0658803	0.165667	0.104889	-9.43e-05	2.07908	1.59771	1.30245	0.693604	0.78136	0.428967	0.0240608	0.00013054	0.0280905	-0.00499765	0.0718369	0.021515	0.0457761	0.0135845	0.00341923
321.4	0.0212074	2.09194	1.96667	1.52277	1.56748	0.681803	0.224611	0.0978457	0.00156189	0.399185	0.311968	0.216212	0.275136	0.0655723	0.166119	0.1043	-0.000371293	2.07859	1.59761	1.30133	0.693148	0.78041	0.428577	0.0236188	0.00069354	0.0291535	-0.00640665	0.0721639	0.022106	0.0455121	0.0138425	0.00368223
321.6	0.0199384	2.0919	1.96618	1.52184	1.56812	0.681728	0.226425	0.0963187	0.00163589	0.396962	0.312426	0.216299	0.273754	0.0660893	0.166165	0.104602	-0.000401293	2.07774	1.59746	1.30125	0.6945	0.77844	0.429343	0.0233948	6.54e-06	0.0292325	-0.00608865	0.0721659	0.021962	0.0445981	0.0144195	0.00324123
321.8	0.0195004	2.09255	1.96533	1.52131	1.56856	0.681493	0.22619	0.0964407	0.00182589	0.397349	0.312764	0.216996	0.274381	0.0669343	0.164266	0.104409	-0.000506293	2.07679	1.59644	1.30117	0.69362	0.77727	0.429664	0.0231898	7.154e-05	0.0298095	-0.00623765	0.0726139	0.02046	0.0457241	0.0140275	0.00317123
322	0.0185444	2.0928	1.96538	1.52142	1.56812	0.680924	0.225363	0.0972027	0.00214489	0.395862	0.312243	0.218403	0.273335	0.0673263	0.164817	0.105572	0.000794707	2.07538	1.59497	1.30036	0.692895	0.77656	0.428876	0.0226728	0.00133254	0.0306835	-0.00584565	0.0740559	0.020078	0.0455101	0.0139955	0.00245723
322.2	0.0186474	2.09289	1.96592	1.52175	1.56822	0.681145	0.22558	0.0968157	0.00273689	0.395042	0.312135	0.218797	0.272807	0.0663833	0.164365	0.104931	3.71e-06	2.07462	1.59461	1.30024	0.692245	0.77675	0.42889	0.0216128	0.00169754	0.0308825	-0.00580665	0.0748199	0.020574	0.0460111	0.0153355	0.00214223
322.4	0.0193494	2.09354	1.96696	1.52137	1.56947	0.680549	0.225594	0.0971097	0.00281289	0.393901	0.311923	0.217937	0.273233	0.0662553	0.163359	0.105576	7.77e-05	2.07409	1.59408	1.29998	0.692473	0.77621	0.428673	0.0213838	0.00142954	0.0306265	-0.00436865	0.0749049	0.02058	0.0458591	0.0152975	0.00282323
322.6	0.0201354	2.0931	1.96672	1.52135	1.56939	0.680465	0.224362	0.0975017	0.00393389	0.394169	0.309912	0.217624	0.272638	0.0659073	0.163156	0.105058	-0.000266293	2.07344	1.59363	1.29931	0.691611	0.7768	0.429025	0.0209828	0.00193254	0.0297015	-0.00417765	0.0760249	0.020583	0.0459041	0.0154865	0.00254823
322.8	0.0213554	2.09223	1.96615	1.52252	1.56939	0.680343	0.224441	0.0979987	0.00318389	0.392721	0.308972	0.21692	0.271156	0.0655183	0.163852	0.104827	0.000538707	2.07337	1.594	1.29899	0.692087	0.77616	0.427662	0.0210378	0.00127554	0.0294945	-0.00374565	0.0755789	0.020384	0.0455701	0.0154625	0.00247023
323	0.0221734	2.09218	1.96646	1.52233	1.56927	0.680431	0.225481	0.0967357	0.00290789	0.391845	0.308739	0.215629	0.270476	0.0652253	0.163917	0.103995	-0.000675293	2.07356	1.59457	1.29885	0.692747	0.7764	0.427205	0.0207238	3.254e-05	0.0280805	-0.00457265	0.0750459	0.021523	0.0459211	0.0163595	0.00210023
323.2	0.0215424	2.09058	1.96598	1.52143	1.56832	0.67959	0.225372	0.0967727	0.00179089	0.3913	0.307062	0.215143	0.271173	0.0653523	0.162756	0.103201	0.000111707	2.07304	1.59455	1.29814	0.691823	0.77532	0.427304	0.0210048	0.00102754	0.0291555	-0.00409065	0.0754179	0.020952	0.0453301	0.0162055	0.00243023
323.4	0.0219084	2.09094	1.96608	1.5218	1.56681	0.678601	0.225487	0.0962587	0.00259289	0.392103	0.306071	0.21463	0.270314	0.0657603	0.162422	0.103108	0.000470707	2.07301	1.59385	1.29786	0.691043	0.77511	0.426098	0.0215958	0.00112654	0.0296315	-0.00421965	0.0752549	0.020529	0.0453691	0.0163565	0.00202323
323.6	0.0215414	2.09041	1.9658	1.5228	1.56625	0.679491	0.225655	0.0946017	0.00115489	0.390771	0.306619	0.214352	0.272025	0.0654253	0.161578	0.103067	0.000602707	2.07276	1.59406	1.29747	0.689285	0.77344	0.424262	0.0213818	0.00127354	0.0301585	-0.00436865	0.0745849	0.020514	0.0459371	0.0162955	0.00212323
323.8	0.0212134	2.09012	1.96619	1.52145	1.56624	0.679629	0.225869	0.0938917	0.00154789	0.390245	0.305868	0.214856	0.271777	0.0657743	0.16114	0.103684	0.000461707	2.07152	1.59309	1.29705	0.688214	0.77308	0.423505	0.0211978	0.00242854	0.0302075	-0.00398965	0.0748069	0.021366	0.0461621	0.0170045	0.00204323
324	0.0214374	2.08954	1.96589	1.52233	1.56553	0.678144	0.223981	0.0939677	0.00146589	0.390527	0.304363	0.214004	0.271583	0.0657583	0.159785	0.102844	0.000757707	2.07105	1.592	1.29645	0.687368	0.7724	0.421908	0.0216048	0.00359454	0.0308115	-0.00274265	0.0753599	0.020574	0.0465731	0.0169145	0.00188823
324.2	0.0211254	2.09013	1.96546	1.52356	1.5655	0.678984	0.224326	0.0941437	0.00227089	0.389483	0.304461	0.213329	0.270496	0.0658753	0.160259	0.103637	-0.000470293	2.07013	1.59158	1.29589	0.687264	0.77173	0.420656	0.0215558	0.00353354	0.0298525	-0.00387265	0.0752429	0.020638	0.0474811	0.0168385	0.00140623
324.4	0.0207044	2.08903	1.96472	1.52275	1.56651	0.679537	0.223771	0.0928977	0.00144889	0.388096	0.304556	0.213694	0.270178	0.0659493	0.161253	0.102727	-0.00111429	2.06908	1.59211	1.29685	0.6877	0.77078	0.419375	0.0215488	0.00300854	0.0293265	-0.00375465	0.0757639	0.020849	0.0474771	0.0160085	0.00141123
324.6	0.0210654	2.08967	1.96455	1.52271	1.56645	0.678706	0.222653	0.0940757	0.00242189	0.387709	0.304519	0.212713	0.267835	0.0666343	0.161721	0.10244	-0.00113829	2.06872	1.59226	1.29548	0.688045	0.77092	0.418864	0.0215648	0.00226654	0.0293225	-0.00440865	0.0756729	0.020786	0.0471761	0.0163515	0.00187723
324.8	0.0209224	2.09012	1.9639	1.52175	1.56627	0.678356	0.22212	0.0935197	0.00248389	0.387937	0.303559	0.212025	0.267357	0.0662643	0.161674	0.10079	-0.000825293	2.06888	1.59124	1.29495	0.688307	0.77013	0.419025	0.0216658	0.00202254	0.0296285	-0.00471065	0.0760759	0.020764	0.0471381	0.0151065	0.00217223
325	0.0201254	2.08968	1.96349	1.5213	1.56613	0.679025	0.223242	0.0936887	0.00227689	0.386519	0.303224	0.211855	0.26612	0.0661143	0.161795	0.102343	-0.000698293	2.06819	1.59192	1.29526	0.687646	0.76945	0.419207	0.0210918	0.00081054	0.0295835	-0.00504065	0.0756309	0.021392	0.0475101	0.0156855	0.00402023
325.2	0.0212764	2.08977	1.96356	1.51975	1.56518	0.679729	0.221862	0.0936847	0.000975887	0.38668	0.302559	0.212072	0.266791	0.0666193	0.162022	0.101993	0.000142707	2.06727	1.59156	1.29542	0.688623	0.7692	0.418895	0.0208868	-0.00079946	0.0298285	-0.00384265	0.0766759	0.021689	0.0476581	0.0152835	0.00424723
325.4	0.0206304	2.09013	1.96339	1.51934	1.56387	0.679618	0.222394	0.0937787	0.00198289	0.386397	0.30238	0.210949	0.266993	0.0656203	0.160512	0.101298	0.000915707	2.06558	1.59037	1.29432	0.68747	0.76771	0.419581	0.0206668	-0.00032346	0.0299195	-0.00492865	0.0762339	0.021724	0.0475331	0.0162045	0.00487423
325.6	0.0203104	2.08993	1.96395	1.51886	1.56349	0.678868	0.223632	0.0940857	0.00196989	0.386834	0.301796	0.212302	0.267104	0.0651483	0.160474	0.101778	0.00106671	2.06481	1.58924	1.29453	0.68709	0.76731	0.419436	0.0209958	0.00044154	0.0302665	-0.00433065	0.0763509	0.021593	0.0475951	0.0161265	0.00553823
325.8	0.0196744	2.08948	1.96411	1.51973	1.56246	0.679046	0.223419	0.0946207	0.00204589	0.385823	0.301755	0.211414	0.267224	0.0639313	0.160209	0.102461	0.000913707	2.0636	1.58931	1.29424	0.687253	0.76775	0.418267	0.0208238	0.00055954	0.0309805	-0.00473565	0.0762279	0.021446	0.0473781	0.0168575	0.00438023
326	0.0213584	2.09024	1.96416	1.51858	1.56282	0.678696	0.222939	0.0935627	0.00297489	0.385328	0.302112	0.211269	0.267771	0.0641643	0.161183	0.10085	0.00126571	2.06237	1.58781	1.29301	0.687366	0.7674	0.417966	0.0213208	0.00182454	0.0305875	-0.00481465	0.0750819	0.02095	0.0465081	0.0169605	0.00370723
326.2	0.0205274	2.08976	1.96393	1.51899	1.56309	0.677868	0.223133	0.0936037	0.00367389	0.385969	0.301697	0.210214	0.267038	0.0634503	0.16028	0.101266	0.00110771	2.06236	1.58719	1.29291	0.685872	0.76696	0.418185	0.0214158	0.00385454	0.0306785	-0.00517865	0.0742109	0.020692	0.0455191	0.0167955	0.00385423
326.4	0.0206834	2.08891	1.96411	1.51923	1.56352	0.677832	0.222495	0.0943787	0.00311089	0.385274	0.300556	0.209963	0.265881	0.0634063	0.160907	0.101505	0.00100971	2.06284	1.58676	1.29277	0.686164	0.76812	0.416863	0.0207648	0.00300854	0.0309525	-0.00507265	0.0744299	0.019594	0.0464741	0.0167005	0.00371323
326.6	0.0211734	2.08762	1.96423	1.51829	1.56439	0.677726	0.220845	0.0938897	0.00298189	0.384611	0.299284	0.208378	0.266033	0.0642163	0.159967	0.100721	0.000209707	2.06165	1.58585	1.29224	0.685917	0.76752	0.417204	0.0201868	0.00283254	0.0305155	-0.00447865	0.0741889	0.02112	0.0466301	0.0159115	0.00343723
326.8	0.0220004	2.0867	1.9641	1.51846	1.56422	0.677811	0.219908	0.0936677	0.00263089	0.383184	0.298764	0.208728	0.265122	0.0657373	0.160072	0.101843	-0.000442293	2.06154	1.58541	1.29207	0.685188	0.76668	0.416949	0.0200688	0.00221254	0.0292885	-0.00446665	0.0743749	0.020729	0.0470651	0.0157065	0.00476323
327	0.0213804	2.08688	1.96404	1.51907	1.56381	0.678216	0.219817	0.0940837	0.00195189	0.384289	0.29747	0.208642	0.26527	0.0654873	0.160095	0.101801	-0.00134529	2.06135	1.58509	1.29181	0.685343	0.76638	0.417425	0.0194578	0.00154854	0.0288885	-0.00494665	0.0753369	0.020442	0.0464411	0.0156695	0.00465523
327.2	0.0222294	2.08647	1.96332	1.51928	1.56378	0.677309	0.219672	0.0942797	0.00152889	0.382274	0.298221	0.209068	0.264863	0.0665053	0.159705	0.101539	-0.00207629	2.0607	1.58547	1.29062	0.685211	0.7658	0.416222	0.0184588	0.00055054	0.0293435	-0.00373665	0.0747789	0.021135	0.0467991	0.0159475	0.00479523
327.4	0.0227554	2.08606	1.96327	1.51934	1.56343	0.67772	0.2187	0.0936847	0.00126689	0.381243	0.297791	0.210506	0.265025	0.0667323	0.15921	0.102325	-0.00172029	2.06062	1.58476	1.28983	0.684675	0.76511	0.417067	0.0190688	0.00145754	0.0294595	-0.00295065	0.0756309	0.021968	0.0459991	0.0154875	0.00485423
327.6	0.0224684	2.08627	1.96248	1.52	1.56182	0.677695	0.219985	0.0936327	0.00180589	0.380363	0.297682	0.209412	0.2644	0.0661003	0.159895	0.102211	-0.000908293	2.06085	1.58424	1.28966	0.684427	0.76531	0.415691	0.0195168	0.00196254	0.0297035	-0.00400365	0.0760159	0.021172	0.0461301	0.0167295	0.00386823
327.8	0.0216594	2.08615	1.96218	1.52028	1.56211	0.678126	0.221197	0.0939907	0.00227589	0.381109	0.297349	0.208896	0.26404	0.0658043	0.159789	0.100572	-2.33e-05	2.06021	1.58352	1.2906	0.683678	0.76589	0.415823	0.0191928	0.00219254	0.0302985	-0.00507365	0.0766679	0.021574	0.0457411	0.0161115	0.00284123
328	0.0200804	2.08537	1.96112	1.52061	1.56222	0.677658	0.221438	0.0939897	0.00228089	0.380117	0.297657	0.208961	0.264197	0.0650043	0.157987	0.100903	0.00136271	2.06114	1.58386	1.29074	0.684231	0.76477	0.414069	0.0195068	0.00261854	0.0308955	-0.00388065	0.0754249	0.021896	0.0468671	0.0150265	0.00307923
328.2	0.0194654	2.08534	1.96137	1.51977	1.56172	0.677604	0.220975	0.0928457	0.00269489	0.380065	0.296685	0.208992	0.264252	0.0641803	0.158739	0.100293	0.00252271	2.05968	1.58266	1.29059	0.68415	0.7646	0.414017	0.0210068	0.00302554	0.0301105	-0.00519165	0.0764019	0.020996	0.0464071	0.0159855	0.00214923
328.4	0.0193414	2.08547	1.96082	1.51916	1.56096	0.676642	0.22213	0.0925107	0.00366389	0.380939	0.295927	0.206663	0.263954	0.0640583	0.158423	0.0996307	0.00179071	2.05797	1.58252	1.28993	0.683584	0.76442	0.41319	0.0211238	0.00229254	0.0293465	-0.00454865	0.0757649	0.020998	0.0457831	0.0154705	0.00230023
328.6	0.0195864	2.08516	1.95975	1.51833	1.56124	0.675651	0.222096	0.0920967	0.00283489	0.379468	0.296611	0.207444	0.263296	0.0639353	0.157797	0.0998767	0.00118671	2.05748	1.58282	1.28968	0.682604	0.76371	0.413052	0.0207448	0.00183354	0.0290475	-0.00347965	0.0754829	0.02089	0.0460081	0.0153435	0.00265423
328.8	0.0194374	2.08576	1.95989	1.51706	1.561	0.675079	0.221995	0.0912687	0.00339789	0.378679	0.297038	0.207084	0.264148	0.0632373	0.157034	0.100773	0.00116071	2.05713	1.58208	1.2879	0.683079	0.76259	0.412015	0.0212408	0.00183054	0.0301025	-0.00322665	0.0751719	0.02058	0.0453381	0.0158665	0.00331523
329	0.0205114	2.08528	1.96022	1.51688	1.56135	0.674548	0.221977	0.0920097	0.00336989	0.37792	0.296331	0.206548	0.261767	0.0636203	0.157698	0.0991737	0.000105707	2.05572	1.58245	1.28728	0.68067	0.76428	0.412158	0.0201488	0.00159854	0.0292865	-0.00375565	0.0757759	0.020225	0.0454541	0.0166675	0.00341123
329.2	0.0206654	2.08468	1.9608	1.51743	1.56209	0.674264	0.222441	0.0920627	0.00378389	0.377854	0.295174	0.205235	0.2611	0.0635763	0.156769	0.0992917	-0.000685293	2.05583	1.58271	1.28674	0.680113	0.76412	0.412266	0.0197508	0.00058254	0.0298555	-0.00343265	0.0762959	0.021707	0.0455861	0.0159865	0.00496723
329.4	0.0202114	2.08435	1.96161	1.51713	1.56242	0.673707	0.221637	0.0925417	0.00196489	0.37607	0.295757	0.204927	0.26096	0.0630623	0.156403	0.10051	-0.000432293	2.05534	1.58246	1.28699	0.680289	0.76324	0.411293	0.0189108	0.00107854	0.0304335	-0.00428065	0.0763679	0.021092	0.0469211	0.0165485	0.00461023
329.6	0.0203754	2.0854	1.96177	1.51721	1.56289	0.674792	0.221267	0.0938087	0.00273289	0.376249	0.294007	0.204931	0.26073	0.0637173	0.156143	0.100999	-2.33e-05	2.05429	1.58149	1.2865	0.680677	0.76303	0.411394	0.0194138	0.00127054	0.0313975	-0.00540165	0.0772069	0.02102	0.0466951	0.0164295	0.00476923
329.8	0.0206764	2.08433	1.96146	1.51801	1.56264	0.67486	0.220788	0.0938127	0.00174989	0.376244	0.292291	0.205229	0.259334	0.0640793	0.155667	0.0996907	-0.000518293	2.05321	1.58179	1.2866	0.680126	0.76329	0.411618	0.0183568	0.00098654	0.0300745	-0.00418265	0.0767039	0.021711	0.0471301	0.0175435	0.00516123
330	0.0207684	2.08488	1.96144	1.5174	1.56229	0.67551	0.220622	0.0933077	0.00208889	0.375509	0.291341	0.203836	0.260285	0.0643913	0.15495	0.101507	-0.00100129	2.052	1.58069	1.28634	0.680797	0.76129	0.411811	0.0184268	0.00108754	0.0317955	-0.00408165	0.0769729	0.022087	0.0460211	0.0170935	0.00480023
330.2	0.0206954	2.0848	1.96029	1.51784	1.56157	0.67537	0.220687	0.0935747	0.00256889	0.374647	0.29125	0.204478	0.260328	0.0650393	0.154613	0.100947	-0.000674293	2.0514	1.57927	1.2863	0.680768	0.76055	0.410575	0.0181898	0.00155554	0.0315645	-0.00479965	0.0762759	0.021732	0.0461771	0.0175895	0.00359923
330.4	0.0204884	2.08522	1.95923	1.51742	1.56153	0.676279	0.220689	0.0940467	0.00412489	0.375063	0.289504	0.204634	0.259035	0.0648013	0.155221	0.0992867	-0.000191293	2.0516	1.57901	1.28606	0.680658	0.76068	0.410415	0.0185368	0.00186654	0.0311375	-0.00373165	0.0760139	0.021947	0.0462241	0.0184145	0.00417323
330.6	0.0199194	2.08498	1.95857	1.51745	1.561	0.676253	0.220309	0.0935097	0.00426489	0.375459	0.290011	0.204569	0.259173	0.0641293	0.154248	0.0983867	-0.000380293	2.05161	1.57962	1.28556	0.68037	0.76024	0.40923	0.0193288	0.00103554	0.0307955	-0.00356065	0.0749809	0.021437	0.0462391	0.0179285	0.00434323
330.8	0.0198214	2.08533	1.95904	1.51744	1.56136	0.67513	0.220525	0.0930297	0.00478989	0.374322	0.290629	0.204067	0.258944	0.0643143	0.154916	0.0991657	-0.000298293	2.0514	1.57928	1.28498	0.679859	0.75887	0.408703	0.0194598	0.00129754	0.0313855	-0.00388365	0.0751819	0.020667	0.0457951	0.0169095	0.00446823
331	0.0203334	2.08412	1.95876	1.51745	1.56013	0.675125	0.220038	0.0926467	0.00455189	0.374402	0.291307	0.204855	0.258504	0.0638033	0.155209	0.0987067	0.000577707	2.05166	1.57838	1.28459	0.680075	0.75875	0.408328	0.0205248	0.00149854	0.0300725	-0.00344065	0.0751419	0.020198	0.0462381	0.0168195	0.00427023
331.2	0.0190264	2.08516	1.95882	1.51749	1.55951	0.674317	0.219876	0.0922847	0.00382289	0.373748	0.290987	0.204797	0.258212	0.0631413	0.15505	0.0988707	0.000463707	2.05125	1.57868	1.28402	0.680504	0.75919	0.40824	0.0192568	0.00129654	0.0297695	-0.00415865	0.0750779	0.019572	0.0464081	0.0164075	0.00499223
331.4	0.0201774	2.08621	1.95927	1.51843	1.55966	0.673671	0.218582	0.0914547	0.00273589	0.373156	0.292121	0.204887	0.258382	0.0643113	0.154513	0.0988827	-0.000308293	2.05044	1.57814	1.28369	0.679566	0.7584	0.40867	0.0190858	0.00100954	0.0301475	-0.00531765	0.0759869	0.01932	0.0456021	0.0156465	0.00386723
331.6	0.0204444	2.08518	1.95995	1.51929	1.55901	0.67411	0.217891	0.0909987	0.00177389	0.373029	0.291748	0.204818	0.256892	0.0635913	0.155638	0.0987327	0.000288707	2.04904	1.577	1.2834	0.679496	0.75803	0.40832	0.0184068	0.00217454	0.0309475	-0.00472365	0.0759409	0.019835	0.0452371	0.0164015	0.00415423
331.8	0.0201114	2.0848	1.95951	1.51911	1.55796	0.674557	0.217122	0.0912497	0.00176189	0.372856	0.291844	0.204039	0.256455	0.0632533	0.154447	0.0975257	0.000531707	2.04776	1.57736	1.28285	0.67945	0.75798	0.408547	0.0186718	0.00274054	0.0307345	-0.00432065	0.0759189	0.020626	0.0454971	0.0166545	0.00359623
332	0.0195874	2.08504	1.95963	1.5193	1.55879	0.674448	0.216628	0.0913477	0.00181089	0.372043	0.290809	0.203407	0.256366	0.0634823	0.154913	0.0969177	0.000683707	2.04669	1.57722	1.28271	0.678381	0.75771	0.408093	0.0176988	0.00331454	0.0315535	-0.00510265	0.0751189	0.020726	0.0461851	0.0170205	0.00399423
332.2	0.0204024	2.08348	1.95962	1.51823	1.55912	0.675637	0.216132	0.0913557	0.00189489	0.37231	0.29063	0.202435	0.256423	0.0636453	0.155233	0.0968357	0.00104471	2.04528	1.57683	1.2827	0.677712	0.75722	0.407557	0.0187218	0.00410954	0.0320465	-0.00366665	0.0749919	0.020639	0.0452491	0.0172405	0.00409523
332.4	0.0197114	2.08282	1.95895	1.51855	1.55894	0.675278	0.218103	0.0917027	0.00223589	0.372903	0.289668	0.20279	0.255609	0.0621043	0.155308	0.0970907	0.00158471	2.04545	1.57637	1.28271	0.678153	0.75812	0.406433	0.0186528	0.00423154	0.0314405	-0.00335165	0.0746389	0.021413	0.0452701	0.0176025	0.00520423
332.6	0.0200204	2.08223	1.95956	1.51754	1.55872	0.674614	0.217968	0.0919557	0.00319989	0.372023	0.289245	0.201921	0.258266	0.0627813	0.155142	0.0971497	0.000666707	2.04573	1.57693	1.28248	0.678855	0.75684	0.406826	0.0183198	0.00450454	0.0303895	-0.00205665	0.0743689	0.021495	0.0452521	0.0169165	0.00468123
332.8	0.0214704	2.08251	1.95989	1.51726	1.55953	0.674953	0.218142	0.0915207	0.00343889	0.372504	0.288573	0.202307	0.257654	0.0627523	0.155065	0.0979537	0.000670707	2.04754	1.57642	1.2828	0.679167	0.75686	0.405782	0.0179808	0.00506854	0.0306365	-0.00238765	0.0742599	0.021079	0.0451151	0.0173875	0.00470323
333	0.0211464	2.08247	1.96017	1.51673	1.55881	0.674254	0.218038	0.0915407	0.00287089	0.372625	0.288032	0.20263	0.25787	0.0626733	0.154471	0.0987027	0.000898707	2.04744	1.57634	1.28233	0.679787	0.75677	0.404815	0.0184938	0.00470554	0.0305775	-0.00204065	0.0760119	0.0217	0.0437531	0.0172255	0.00469123
333.2	0.0214504	2.08263	1.95976	1.51751	1.55829	0.673583	0.217587	0.0913237	0.00264589	0.371659	0.288496	0.202925	0.256689	0.0631903	0.154678	0.0984927	-0.000433293	2.04788	1.57645	1.28155	0.679725	0.75558	0.40401	0.0180888	0.00442154	0.0296845	-0.00121765	0.0761909	0.022846	0.0441311	0.0180505	0.00377623
333.4	0.0219124	2.08259	1.96012	1.51705	1.55904	0.673865	0.216353	0.0906177	0.00263389	0.370425	0.28782	0.201534	0.25659	0.0643623	0.153488	0.0980337	0.000187707	2.04679	1.57733	1.2819	0.679211	0.754	0.403005	0.0181508	0.00468554	0.0300535	-0.000868647	0.0756989	0.022732	0.0444321	0.0176625	0.00368023
333.6	0.0216724	2.08267	1.95935	1.51722	1.55912	0.674067	0.216118	0.0906437	0.00205589	0.369629	0.287622	0.201576	0.254722	0.0640123	0.152649	0.0973467	0.00175971	2.04618	1.57617	1.28169	0.677894	0.7543	0.402318	0.0173998	0.00423654	0.0305035	-0.00277165	0.0762469	0.021307	0.0441391	0.0185025	0.00378023
333.8	0.0212864	2.08224	1.95781	1.51654	1.55816	0.67321	0.216258	0.0905677	0.00236189	0.369492	0.287064	0.20106	0.256078	0.0644123	0.15284	0.0968917	0.00165871	2.04491	1.57558	1.28098	0.677644	0.75423	0.401797	0.0177108	0.00251354	0.0302075	-0.00240565	0.0765829	0.020773	0.0435851	0.0181065	0.00415723
334	0.0212534	2.08197	1.9586	1.51745	1.55877	0.673289	0.216038	0.0905337	0.00288389	0.368507	0.287404	0.200919	0.255181	0.0639923	0.152681	0.0953537	0.00188971	2.04428	1.57612	1.28113	0.676538	0.75482	0.402201	0.0173978	0.00267654	0.0298355	-0.00250665	0.0766519	0.019945	0.0443041	0.0187055	0.00415123
334.2	0.0218314	2.08179	1.95857	1.5165	1.55951	0.673463	0.216941	0.0902917	0.00356089	0.368681	0.286606	0.201346	0.254918	0.0629633	0.152428	0.0949247	0.00270871	2.04496	1.57547	1.2809	0.677226	0.75544	0.402733	0.0175678	0.00284554	0.0304195	-0.00341665	0.0768189	0.018794	0.0450911	0.0178175	0.00469023
334.4	0.0208984	2.08097	1.95818	1.51662	1.55856	0.673566	0.217412	0.0902897	0.00390889	0.368055	0.287377	0.201691	0.255305	0.0623063	0.152455	0.0954577	0.00126171	2.04444	1.57494	1.27962	0.676601	0.75499	0.40305	0.0176548	0.00242954	0.0299645	-0.00353865	0.0766129	0.01877	0.0456651	0.0170505	0.00429923
334.6	0.0214094	2.08112	1.95777	1.51618	1.55903	0.672421	0.217529	0.0900727	0.00449889	0.367675	0.286776	0.20188	0.254774	0.0621003	0.152492	0.0955617	0.000835707	2.04394	1.5753	1.28047	0.676172	0.75465	0.403579	0.0186218	0.00236354	0.0289665	-0.00367865	0.0763669	0.019354	0.0461881	0.0164795	0.00474023
334.8	0.0206894	2.0817	1.95833	1.5166	1.55907	0.67317	0.216538	0.0895687	0.00404289	0.366705	0.287174	0.201043	0.253164	0.0616273	0.152887	0.0946177	0.000647707	2.04337	1.57537	1.28038	0.674937	0.75393	0.404369	0.0179758	0.00330654	0.0285075	-0.00390865	0.0757789	0.019765	0.0474061	0.0159515	0.00504623
335	0.0212054	2.08113	1.95663	1.5157	1.55842	0.673052	0.216926	0.0892657	0.00472789	0.366356	0.286859	0.200931	0.253428	0.0613893	0.152721	0.0956797	-0.000168293	2.04321	1.57445	1.27979	0.675547	0.752743	0.404433	0.0174508	0.00292854	0.0289455	-0.00324965	0.0748849	0.019492	0.0485801	0.0153665	0.00492723
335.2	0.0208634	2.08208	1.95572	1.51554	1.55735	0.67262	0.217095	0.0894277	0.00521089	0.365551	0.286387	0.200479	0.252857	0.0625723	0.152426	0.0959557	0.00108671	2.04291	1.57376	1.27928	0.674239	0.751842	0.404021	0.0173958	0.00283754	0.0290895	-0.00339665	0.0743009	0.018897	0.0489151	0.0152345	0.00582323
335.4	0.0212404	2.08206	1.95557	1.51587	1.55669	0.671619	0.216621	0.0890297	0.00427089	0.364838	0.284947	0.200141	0.252949	0.0628403	0.152614	0.0948557	0.00131971	2.04264	1.57258	1.27882	0.675176	0.75167	0.404191	0.0169788	0.00288354	0.0289225	-0.00266465	0.0750949	0.018978	0.0482511	0.0157935	0.00560323
335.6	0.0206914	2.08157	1.95664	1.5159	1.55676	0.672281	0.216903	0.0894147	0.00381889	0.365139	0.284902	0.199714	0.253477	0.0631163	0.15177	0.0948557	0.000850707	2.04156	1.57289	1.27736	0.67598	0.750434	0.403055	0.0161228	0.00355754	0.0296705	-0.00252565	0.0755329	0.019515	0.0469521	0.0159815	0.00505223
335.8	0.0215294	2.08026	1.95658	1.51626	1.55701	0.671615	0.217503	0.0897327	0.00380389	0.365496	0.284104	0.201146	0.253776	0.0628893	0.152299	0.0953747	0.00141271	2.04048	1.57213	1.2777	0.676049	0.750051	0.401599	0.0163028	0.00304654	0.0307445	-0.00364665	0.0761359	0.019729	0.0468291	0.0170645	0.00466023
336	0.0211584	2.08142	1.95657	1.51568	1.55686	0.671256	0.218147	0.0894757	0.00315989	0.366012	0.284321	0.200468	0.253052	0.0631213	0.1514	0.0956337	0.00173171	2.03989	1.57231	1.27809	0.675446	0.749332	0.401727	0.0164968	0.00353854	0.0302135	-0.00449565	0.0755919	0.019723	0.0455181	0.0169645	0.00519023
336.2	0.0215834	2.0804	1.95758	1.51593	1.5581	0.671432	0.217865	0.0890067	0.00223689	0.366028	0.283556	0.200352	0.253919	0.0622423	0.15148	0.0953787	0.000615707	2.03843	1.57254	1.27898	0.675122	0.749654	0.401599	0.0164928	0.00334854	0.0299375	-0.00463565	0.0760249	0.019909	0.0443851	0.0170355	0.00462823
336.4	0.0224264	2.07925	1.95719	1.51532	1.55835	0.671695	0.217757	0.0891647	0.00385289	0.366407	0.283406	0.200635	0.25396	0.0617373	0.151196	0.0957077	0.000911707	2.0377	1.57344	1.27885	0.674326	0.750189	0.399706	0.0169278	0.00398054	0.0301235	-0.00553765	0.0749999	0.019593	0.0445491	0.0169785	0.00528023
336.6	0.0219074	2.07989	1.9555	1.51618	1.558	0.672077	0.217698	0.0882927	0.00331189	0.366253	0.282978	0.199856	0.252751	0.0628343	0.151384	0.0963857	0.000897707	2.03741	1.57274	1.27845	0.674184	0.750755	0.399643	0.0168678	0.00407454	0.0301525	-0.00454865	0.0743389	0.019295	0.0457261	0.0160975	0.00507923
336.8	0.0214434	2.08142	1.957	1.5157	1.55746	0.672371	0.217865	0.0879397	0.00317589	0.363955	0.282421	0.198674	0.252859	0.0635993	0.150556	0.0964047	0.00113671	2.03755	1.57247	1.2776	0.674585	0.750541	0.399369	0.0171588	0.00438554	0.0297795	-0.00422365	0.0742559	0.01916	0.0447371	0.0167925	0.00526923
337	0.0213124	2.08054	1.95611	1.51613	1.55724	0.672815	0.217344	0.0874537	0.00317989	0.36278	0.282126	0.199154	0.252219	0.0634813	0.150941	0.0951557	0.00120671	2.03722	1.57135	1.27648	0.675243	0.750877	0.399887	0.0175178	0.00436654	0.0308555	-0.00401165	0.0759799	0.01873	0.0459001	0.0167975	0.00533523
337.2	0.0216444	2.08067	1.95555	1.51524	1.55584	0.672598	0.217086	0.0881277	0.00311489	0.362165	0.283009	0.198486	0.251823	0.0635033	0.150788	0.0944037	0.00136971	2.03702	1.57121	1.27557	0.6745	0.750178	0.399125	0.0177478	0.00444354	0.0309835	-0.00380165	0.0754519	0.019201	0.0464051	0.0166545	0.00536623
337.4	0.0204874	2.08112	1.95506	1.51492	1.55558	0.673624	0.216801	0.0886487	0.00326789	0.362072	0.283573	0.196826	0.250651	0.0635853	0.150584	0.0939027	0.00112171	2.03735	1.57031	1.27549	0.675342	0.749462	0.399739	0.0175018	0.00451054	0.0323215	-0.00395265	0.0773819	0.019835	0.0463761	0.0166975	0.00470123
337.6	0.0218764	2.0812	1.95645	1.51429	1.55583	0.674339	0.216729	0.0887857	0.00326989	0.360851	0.282291	0.197883	0.250651	0.0617543	0.150455	0.0930767	0.000572707	2.03727	1.5699	1.27508	0.673921	0.749274	0.399485	0.0178718	0.00344254	0.0328635	-0.00400465	0.0773959	0.019579	0.0461901	0.0181725	0.00467423
337.8	0.0209274	2.08006	1.95494	1.51521	1.55665	0.673262	0.21649	0.0905087	0.00348089	0.361733	0.282445	0.197911	0.250371	0.0615173	0.150849	0.0929247	2.27e-05	2.03612	1.56943	1.27435	0.6741	0.748557	0.399668	0.0172768	0.00334454	0.0325035	-0.00247365	0.0778509	0.019405	0.0473441	0.0175175	0.00445423
338	0.0211014	2.08031	1.95608	1.51559	1.55666	0.673175	0.216387	0.0914687	0.00363189	0.362733	0.281395	0.197142	0.251015	0.0618633	0.150771	0.0931907	-0.00108429	2.03509	1.5704	1.27352	0.673304	0.746688	0.398431	0.0167598	0.00213154	0.0316925	-0.00214865	0.0763539	0.019901	0.0468281	0.0178515	0.00440523
338.2	0.0200444	2.08017	1.95581	1.51535	1.5573	0.673375	0.215485	0.0908187	0.00328489	0.362613	0.279986	0.197443	0.250608	0.0626893	0.149772	0.0927957	-0.000843293	2.03486	1.57052	1.27285	0.673172	0.74634	0.39815	0.0166218	0.00267354	0.0317385	-0.00242565	0.0763639	0.019678	0.0470111	0.0183295	0.00449123
338.4	0.0200454	2.0798	1.95618	1.51475	1.55746	0.67185	0.215852	0.0907057	0.00249389	0.362154	0.279034	0.198175	0.25011	0.0630773	0.150117	0.0931957	-0.000540293	2.03446	1.571	1.27187	0.671938	0.746799	0.397977	0.0165738	0.00318254	0.0310575	-0.00159365	0.0756389	0.01955	0.0471811	0.0185435	0.00433123
338.6	0.0189304	2.07928	1.95575	1.51363	1.55616	0.670799	0.216115	0.0893597	0.00325289	0.363414	0.279161	0.197059	0.250617	0.0633343	0.150836	0.0936247	-1.43e-05	2.0343	1.57025	1.27182	0.672759	0.746502	0.39855	0.0168008	0.00383954	0.0298455	-0.00228665	0.0759759	0.019721	0.0471121	0.0174765	0.00454423
338.8	0.0192794	2.07976	1.95513	1.51288	1.55443	0.672007	0.215467	0.0883927	0.00355689	0.362686	0.279034	0.196303	0.250474	0.0632783	0.14917	0.0929027	-0.000395293	2.03512	1.57028	1.27184	0.671685	0.746683	0.397561	0.0165728	0.00376254	0.0299305	-0.00287065	0.0755829	0.019844	0.0471251	0.0169765	0.00531123
339	0.0182394	2.08006	1.95446	1.51325	1.55509	0.670023	0.215058	0.0878377	0.00313989	0.361022	0.279394	0.196716	0.250037	0.0630733	0.149051	0.0934627	0.000844707	2.03494	1.56938	1.27224	0.671671	0.747509	0.396851	0.0173308	0.00503354	0.0305725	-0.00246865	0.0762259	0.020547	0.0459031	0.0171265	0.00477923
339.2	0.0185254	2.08029	1.95506	1.51345	1.55467	0.669539	0.215048	0.0885607	0.00319089	0.36057	0.278561	0.195916	0.251096	0.0619863	0.1492	0.0945037	0.00106671	2.03408	1.56906	1.27332	0.671857	0.747054	0.39708	0.0172668	0.00462054	0.0299875	-0.00226865	0.0760019	0.020445	0.0445711	0.0174975	0.00468123
339.4	0.0191654	2.08192	1.95553	1.51421	1.55494	0.670054	0.213715	0.0888857	0.00371389	0.360088	0.279038	0.195361	0.251199	0.0611073	0.150188	0.0946457	0.00257871	2.03311	1.56825	1.2739	0.671878	0.746283	0.397259	0.0178328	0.00433554	0.0306095	-0.00231565	0.0759099	0.020299	0.0447131	0.0171155	0.00540923
339.6	0.0198344	2.08204	1.95495	1.51486	1.55576	0.669853	0.21357	0.0898977	0.00329389	0.358625	0.278939	0.19441	0.250409	0.0611453	0.149475	0.0941317	0.00272071	2.03214	1.56888	1.27433	0.671628	0.746488	0.396683	0.0185428	0.00519454	0.0309255	-0.00246765	0.0758509	0.020769	0.0447431	0.0183735	0.00618123
339.8	0.0204924	2.0813	1.95472	1.51375	1.55674	0.669384	0.214253	0.0889137	0.00287689	0.358822	0.278295	0.195452	0.250005	0.0608703	0.149336	0.0951957	0.00268571	2.03065	1.56896	1.27419	0.671215	0.746085	0.396443	0.0188108	0.00576454	0.0313525	-0.00229265	0.0760349	0.021404	0.0443221	0.0187385	0.00586123
340	0.0221264	2.08109	1.95593	1.51326	1.55569	0.670628	0.214152	0.0884087	0.00317689	0.358661	0.277861	0.195282	0.249358	0.0603333	0.148312	0.0946517	0.00181771	2.03044	1.56876	1.27364	0.671239	0.746336	0.396173	0.0189558	0.00574854	0.0304565	-0.00309665	0.0756639	0.020407	0.0463241	0.0185005	0.00568823
340.2	0.0215344	2.08048	1.95504	1.51356	1.55564	0.670678	0.214651	0.0881207	0.00360389	0.359593	0.279039	0.194933	0.248817	0.0602273	0.147132	0.0946957	0.00223471	2.03054	1.56911	1.27205	0.671625	0.746536	0.395532	0.0176458	0.00636554	0.0308155	-0.00334865	0.0766459	0.021433	0.0471591	0.0178115	0.00645523
340.4	0.0219044	2.07954	1.95497	1.51298	1.55529	0.670955	0.215659	0.0881147	0.00269089	0.359531	0.279368	0.194899	0.248599	0.0610603	0.146205	0.0940227	0.00103271	2.03006	1.56872	1.27224	0.670817	0.746227	0.395345	0.0170208	0.00492454	0.0306775	-0.00415465	0.0777249	0.02142	0.0466961	0.0178665	0.00524023
340.6	0.0211924	2.07865	1.95523	1.51322	1.55554	0.670592	0.215531	0.0872247	0.00268689	0.359739	0.279011	0.196356	0.248937	0.0611853	0.146513	0.0931607	0.000859707	2.02893	1.56755	1.2715	0.670523	0.745483	0.394777	0.0157468	0.00415854	0.0299225	-0.00316265	0.0774919	0.021864	0.0471261	0.0166455	0.00530923
340.8	0.0215564	2.07938	1.95601	1.51398	1.5551	0.671203	0.215144	0.0880737	0.00295889	0.359497	0.278012	0.194832	0.248173	0.0604523	0.147567	0.0922857	0.00165871	2.02897	1.56711	1.27119	0.671202	0.745644	0.394878	0.0157018	0.00357254	0.0300225	-0.00336965	0.0771499	0.021826	0.0468211	0.0173685	0.00544623
341	0.0211754	2.0792	1.95519	1.51336	1.55639	0.671607	0.215953	0.0882487	0.00305789	0.359437	0.277421	0.193587	0.248365	0.0601243	0.148219	0.0922207	0.00163571	2.02896	1.56562	1.27126	0.671153	0.745605	0.394696	0.0144918	0.00440054	0.0300845	-0.00292465	0.0768899	0.022548	0.0463341	0.0169975	0.00551923
341.2	0.0215204	2.07999	1.95574	1.51317	1.55658	0.671341	0.215875	0.0888767	0.00325189	0.358509	0.277102	0.193549	0.248091	0.0598923	0.148942	0.0922727	0.00114871	2.02803	1.56455	1.27234	0.670849	0.74465	0.394631	0.0152128	0.00340954	0.0303665	-0.00248065	0.0767679	0.02231	0.0460671	0.0168735	0.00509023
341.4	0.0210924	2.07934	1.95515	1.51348	1.55617	0.671162	0.216142	0.0884287	0.00387589	0.357073	0.275465	0.193335	0.247787	0.0593673	0.148293	0.0921417	0.00113171	2.02734	1.5643	1.27195	0.671419	0.744365	0.393772	0.0155438	0.00403854	0.0294945	-0.00199365	0.0761949	0.022526	0.0467791	0.0175035	0.00577723
341.6	0.0211074	2.08001	1.95542	1.51233	1.55678	0.671903	0.216104	0.0892367	0.00395889	0.357465	0.276199	0.192068	0.246588	0.0594403	0.147075	0.0930887	0.00155171	2.02813	1.56507	1.27255	0.671841	0.743898	0.393992	0.0157298	0.00364554	0.0305165	-0.00194765	0.0765739	0.021284	0.0463631	0.0171865	0.00561723
341.8	0.0204714	2.07739	1.95565	1.51255	1.55708	0.67082	0.216903	0.0892767	0.00428489	0.356655	0.276677	0.192118	0.246728	0.0599913	0.146269	0.0938797	0.00155871	2.02705	1.56512	1.27193	0.670767	0.744058	0.394031	0.0167848	0.00357354	0.0300255	-0.00197065	0.0770649	0.021165	0.0467991	0.0168395	0.00585523
342	0.0205244	2.07756	1.95515	1.51212	1.55634	0.670724	0.216925	0.0902407	0.00402489	0.35704	0.276955	0.192784	0.246882	0.0611053	0.145649	0.0941327	0.00190671	2.0258	1.56657	1.27142	0.669494	0.743041	0.393819	0.0177228	0.00240454	0.0307755	-0.00273065	0.0769519	0.021592	0.0460581	0.0166595	0.00636923
342.2	0.0213694	2.07713	1.9544	1.51239	1.55581	0.671231	0.217579	0.0898287	0.00374589	0.356944	0.27667	0.192704	0.245742	0.0615373	0.145238	0.0932837	0.00204671	2.02509	1.56668	1.27084	0.669713	0.743192	0.393218	0.0184438	0.00319954	0.0314305	-0.00298065	0.0773939	0.020991	0.0461321	0.0168965	0.00555123
342.4	0.0211154	2.07679	1.95476	1.51241	1.55548	0.670653	0.217363	0.0889887	0.00404889	0.357842	0.276892	0.192395	0.245313	0.0621533	0.145007	0.0932357	0.00273971	2.02474	1.56584	1.2703	0.669767	0.743041	0.392895	0.0180378	0.00397454	0.0312285	-0.00320865	0.0763619	0.019958	0.0453131	0.0169255	0.00613723
342.6	0.0213484	2.0761	1.95452	1.51385	1.5553	0.670668	0.217055	0.0887257	0.00399289	0.356578	0.276235	0.19277	0.245902	0.0624813	0.146124	0.0925747	0.00133971	2.02371	1.56463	1.26932	0.668872	0.743066	0.392449	0.0177908	0.00450554	0.0306275	-0.00431965	0.0765399	0.021127	0.0449051	0.0178675	0.00615223
342.8	0.0212324	2.07701	1.95447	1.51453	1.55544	0.670314	0.215494	0.0885827	0.00452489	0.356543	0.276068	0.193875	0.245348	0.0629343	0.146742	0.0923557	0.000904707	2.02374	1.56416	1.27024	0.669091	0.741637	0.392444	0.0170478	0.00513054	0.0305595	-0.00399065	0.0769569	0.020443	0.0451611	0.0175175	0.00496423
343	0.0212274	2.07652	1.95525	1.51492	1.55494	0.669553	0.214545	0.0875417	0.00394089	0.355869	0.275792	0.192822	0.244989	0.0619903	0.147221	0.0917557	0.000982707	2.02295	1.56338	1.27117	0.668829	0.741152	0.39186	0.0158928	0.00506654	0.0297825	-0.00331965	0.0777449	0.019402	0.0453241	0.0187515	0.00487223
343.2	0.0213004	2.07612	1.95579	1.515	1.55517	0.669537	0.213732	0.0869697	0.00378989	0.355772	0.275683	0.192843	0.24507	0.0622983	0.147046	0.0924237	0.000381707	2.02293	1.5633	1.27046	0.668269	0.740891	0.391193	0.0144708	0.00510554	0.0286535	-0.00282365	0.0772679	0.019275	0.0457901	0.0184885	0.00518123
343.4	0.0224884	2.07654	1.95531	1.51529	1.55592	0.669879	0.212696	0.0866177	0.00326689	0.354174	0.274953	0.192907	0.245335	0.0619623	0.146277	0.0926637	0.000440707	2.02197	1.56387	1.26977	0.667996	0.740851	0.391178	0.0147418	0.00521854	0.0291975	-0.00228065	0.0776969	0.020169	0.0457841	0.0192835	0.00492423
343.6	0.0225704	2.07613	1.95415	1.51545	1.55461	0.668771	0.213331	0.0868437	0.00397789	0.354142	0.274289	0.193193	0.245482	0.0616803	0.145501	0.0922837	0.00157671	2.02282	1.56462	1.26915	0.667251	0.739999	0.39026	0.0139858	0.00567254	0.0293495	-0.00115165	0.0777429	0.019713	0.0464811	0.0195565	0.00442623
343.8	0.0227714	2.07676	1.95379	1.51335	1.55504	0.669411	0.213412	0.0870627	0.00220489	0.353927	0.274374	0.192232	0.24667	0.0615023	0.143977	0.0926787	0.00206371	2.02245	1.56466	1.26915	0.667708	0.739714	0.390429	0.0148708	0.00559154	0.0293795	-0.00170965	0.0768189	0.020073	0.0464431	0.0196955	0.00527523
344	0.0231794	2.07639	1.95353	1.51379	1.55556	0.669887	0.212489	0.0878887	0.00366889	0.353542	0.273678	0.192615	0.246171	0.0620363	0.14389	0.0927077	0.00107471	2.02298	1.56456	1.26757	0.668253	0.740367	0.390157	0.0152738	0.00564654	0.0303645	-0.00148965	0.0765579	0.020845	0.0464841	0.0193475	0.00537023
344.2	0.0226994	2.0771	1.95329	1.51408	1.55492	0.669325	0.212334	0.0878377	0.00495989	0.353655	0.272352	0.193178	0.245923	0.0621903	0.144665	0.0924007	0.00241371	2.02288	1.56402	1.26823	0.668164	0.740614	0.390634	0.0157918	0.00540254	0.0307245	-0.00131765	0.0765079	0.021011	0.0467771	0.0195535	0.00549623
344.4	0.0215844	2.07689	1.95301	1.51434	1.55521	0.669882	0.213134	0.0883667	0.00433889	0.354079	0.273132	0.192992	0.246008	0.0622483	0.145117	0.0924047	0.00215771	2.023	1.56406	1.26892	0.668195	0.740535	0.390295	0.0156328	0.00437754	0.0309225	-0.00192265	0.0762379	0.020746	0.0463491	0.0184825	0.00532623
344.6	0.0209964	2.07762	1.95374	1.5138	1.55444	0.670669	0.211937	0.0881947	0.00421189	0.353943	0.273145	0.19146	0.244362	0.0614943	0.145384	0.0926227	0.00218171	2.02242	1.56415	1.26976	0.669127	0.740909	0.390723	0.0157968	0.00372754	0.0309015	-0.00232665	0.0764319	0.020726	0.0468391	0.0177085	0.00555623
344.8	0.0221864	2.07735	1.95264	1.51436	1.55437	0.670473	0.211796	0.0868317	0.00502289	0.353248	0.272547	0.191209	0.243156	0.0609193	0.146646	0.0914937	0.00272271	2.02198	1.5635	1.26825	0.668432	0.742009	0.389978	0.0153558	0.00352454	0.0314195	-0.00198065	0.0771139	0.020213	0.0466131	0.0183965	0.00482423
345	0.0211924	2.07841	1.95188	1.5135	1.55377	0.669921	0.212533	0.0854677	0.00423789	0.352664	0.272892	0.191251	0.243026	0.0609623	0.146391	0.0909627	0.00396271	2.02091	1.56325	1.26826	0.667767	0.741454	0.389481	0.0150778	0.00340054	0.0298955	-0.00178365	0.0769479	0.020061	0.0468701	0.0178845	0.00473323
345.2	0.0205924	2.07818	1.95128	1.51315	1.554	0.670396	0.212342	0.0855057	0.00321489	0.351263	0.27341	0.190965	0.242353	0.0604753	0.146029	0.0908997	0.00245471	2.02086	1.56264	1.26745	0.667914	0.741758	0.38998	0.0157278	0.00391754	0.0302135	-0.00199165	0.0773469	0.020056	0.0465271	0.0192645	0.00517023
345.4	0.0207694	2.07842	1.95129	1.51277	1.55258	0.670387	0.212655	0.0849527	0.00310189	0.351546	0.272683	0.189819	0.242194	0.0606573	0.146117	0.0909997	0.00223071	2.02055	1.56288	1.2672	0.667512	0.740914	0.389636	0.0161998	0.00475354	0.0295565	-0.00239065	0.0779459	0.019812	0.0471501	0.0195485	0.00576623
345.6	0.0215324	2.07852	1.95095	1.5126	1.55286	0.668624	0.213054	0.0842087	0.00204789	0.351113	0.273188	0.190809	0.24333	0.0608463	0.145162	0.0901877	0.00213671	2.01999	1.56227	1.26682	0.666386	0.740622	0.389559	0.0170128	0.00472054	0.0304105	-0.00232865	0.0778599	0.019385	0.0463581	0.0207935	0.00536923
345.8	0.0198334	2.07866	1.95179	1.51301	1.55195	0.668679	0.213839	0.0852927	0.00237789	0.350107	0.272545	0.191012	0.242513	0.0603283	0.14485	0.0891587	0.000564707	2.02059	1.56199	1.26779	0.666948	0.740025	0.388994	0.0164648	0.00481654	0.0308565	-0.00199465	0.0775349	0.020034	0.0459721	0.0197455	0.00627923
346	0.0216024	2.07626	1.95203	1.51395	1.55167	0.66983	0.214244	0.0852887	0.00269589	0.350203	0.271097	0.191101	0.241428	0.0601733	0.14498	0.0892927	0.000285707	2.02039	1.56132	1.26793	0.667212	0.740115	0.389924	0.0172448	0.00622754	0.0316695	-0.00240165	0.0776969	0.01947	0.0458491	0.0199285	0.00647423
346.2	0.0217664	2.07612	1.95183	1.5142	1.55207	0.66967	0.213447	0.0852697	0.00202889	0.350015	0.271222	0.190678	0.242304	0.0590043	0.144868	0.0888247	0.00121871	2.02018	1.56146	1.2677	0.666469	0.738822	0.387997	0.0169558	0.00622354	0.0308905	-0.00268565	0.0778939	0.020422	0.0457161	0.0193145	0.00699323
346.4	0.0220794	2.07644	1.95207	1.51342	1.55243	0.669342	0.21282	0.0859487	0.00276789	0.349896	0.271284	0.191696	0.242205	0.0591073	0.14437	0.0881747	0.000885707	2.02002	1.56114	1.26692	0.665864	0.738535	0.38925	0.0156508	0.00607654	0.0317285	-0.00208865	0.0767899	0.020841	0.0456611	0.0189015	0.00673423
346.6	0.0217164	2.07567	1.95182	1.51334	1.55283	0.670982	0.213157	0.0869497	0.00326289	0.350195	0.270735	0.191446	0.242088	0.0591433	0.143987	0.0891337	0.000971707	2.01965	1.56035	1.26642	0.666315	0.738309	0.388144	0.0157258	0.00625254	0.0317895	-0.00281365	0.0765659	0.021847	0.0451651	0.0175335	0.00818023
346.8	0.0224854	2.07561	1.95218	1.51277	1.55325	0.670377	0.211816	0.0857667	0.00257689	0.350592	0.270666	0.190999	0.243058	0.0590733	0.143596	0.0897677	0.000925707	2.01879	1.56129	1.2654	0.66583	0.738024	0.388409	0.0159648	0.00674054	0.0309135	-0.00332365	0.0765769	0.021776	0.0448941	0.0179965	0.00670323
347	0.0217784	2.07711	1.95292	1.51141	1.55322	0.669972	0.21167	0.0869257	0.00241789	0.351382	0.271888	0.190288	0.243754	0.0590013	0.143652	0.0895457	0.00131171	2.01836	1.56106	1.26523	0.665355	0.737603	0.387635	0.0157408	0.00554954	0.0310865	-0.00261665	0.0763219	0.022643	0.0454161	0.0191525	0.00732323
347.2	0.0214684	2.07715	1.95355	1.51145	1.55309	0.669548	0.212212	0.0868337	0.00251889	0.351775	0.27145	0.189094	0.243532	0.0592753	0.14244	0.0897447	0.000998707	2.01705	1.56084	1.26475	0.665056	0.737763	0.388788	0.0157928	0.00503054	0.0322515	-0.00278365	0.0761529	0.021714	0.0448321	0.0190685	0.00592523
347.4	0.0214324	2.07668	1.95314	1.51199	1.55223	0.669513	0.212462	0.0870727	0.00263889	0.350808	0.270085	0.189127	0.243221	0.0588603	0.142341	0.0893847	0.00119871	2.01668	1.5603	1.26436	0.664987	0.738088	0.387182	0.0166268	0.00396054	0.0319355	-0.00361865	0.0777209	0.021454	0.0444701	0.0192015	0.00652723
347.6	0.0220004	2.07753	1.95359	1.5119	1.55183	0.668853	0.212014	0.0862267	0.00225189	0.350265	0.26924	0.18829	0.241712	0.0592433	0.142828	0.0889747	0.000890707	2.01584	1.56096	1.26418	0.664879	0.738522	0.387241	0.0166868	0.00407554	0.0320615	-0.00220865	0.0774499	0.021412	0.0455431	0.0201225	0.00571323
347.8	0.0214004	2.07841	1.95229	1.51177	1.55135	0.669083	0.21272	0.0866437	0.00279489	0.350287	0.269643	0.187418	0.241512	0.0604463	0.142407	0.0894457	0.00126271	2.01462	1.56119	1.26392	0.664477	0.739074	0.386519	0.0156738	0.00426054	0.0321275	-0.00230565	0.0777019	0.021148	0.0462541	0.0194965	0.00616823
348	0.0219304	2.07847	1.95117	1.51242	1.55238	0.667879	0.212572	0.0866857	0.00215789	0.348548	0.268584	0.187963	0.241794	0.0606423	0.142137	0.0892407	0.00135971	2.01438	1.56124	1.26359	0.664717	0.738497	0.385928	0.0153268	0.00524354	0.0317015	-0.00293965	0.0776079	0.021141	0.0464151	0.0183415	0.00588923
348.2	0.0228984	2.07722	1.95079	1.51149	1.55207	0.66839	0.213731	0.0872767	0.00269489	0.347552	0.267889	0.188041	0.241198	0.0609783	0.143165	0.0889297	0.00114371	2.01455	1.56159	1.26453	0.664783	0.737908	0.386393	0.0157858	0.00567554	0.0312885	-0.00278465	0.0774899	0.02029	0.0464451	0.0176425	0.00616923
348.4	0.0222464	2.07715	1.95119	1.51147	1.5531	0.667297	0.212793	0.0865367	0.00257589	0.34826	0.268592	0.187829	0.241241	0.0607783	0.143873	0.0881507	0.00122271	2.0142	1.56106	1.26519	0.664674	0.737711	0.385981	0.0152788	0.00677454	0.0314245	-0.000936647	0.0761889	0.020675	0.0473161	0.0186175	0.00541223
348.6	0.0213484	2.0756	1.95071	1.51145	1.5543	0.666863	0.214085	0.0872997	0.00262389	0.348268	0.268954	0.188052	0.24242	0.0596093	0.143603	0.0893187	0.00204471	2.01332	1.56045	1.26541	0.664152	0.736623	0.385488	0.0146618	0.00667954	0.0309475	-0.00213065	0.0759479	0.019863	0.0468871	0.0190095	0.00535523
348.8	0.0215104	2.0745	1.9512	1.51148	1.55516	0.666882	0.214291	0.0877397	0.00267289	0.348321	0.26915	0.189485	0.242729	0.0586533	0.144128	0.0883817	0.00280671	2.01451	1.55937	1.26498	0.664713	0.735823	0.38547	0.0155118	0.00597454	0.0308215	-0.00242365	0.0752909	0.020559	0.0460011	0.0195865	0.00609223
349	0.0201964	2.07377	1.95169	1.5118	1.55489	0.667383	0.213489	0.0874137	0.00329889	0.348155	0.269744	0.188981	0.24255	0.0588933	0.144285	0.0889987	0.00206571	2.01389	1.55892	1.26551	0.664161	0.736001	0.385337	0.0142898	0.00598554	0.0321705	-0.00243265	0.0758109	0.019301	0.0446901	0.0197515	0.00578023
349.2	0.0196454	2.07395	1.95264	1.51225	1.55574	0.667822	0.212886	0.0861497	0.00284689	0.348612	0.269817	0.190098	0.243165	0.0588643	0.143247	0.0899997	0.00189071	2.01313	1.55795	1.26488	0.664304	0.737209	0.384135	0.0134078	0.00705354	0.0320495	-0.00236265	0.0757759	0.019757	0.0456441	0.0203905	0.00659223
349.4	0.0203374	2.07329	1.95199	1.51169	1.55575	0.668001	0.213273	0.0875557	0.00305689	0.348623	0.268954	0.190439	0.242959	0.0588293	0.142	0.0909167	0.00272671	2.01262	1.55778	1.26387	0.664767	0.736377	0.383738	0.0132438	0.00698654	0.0314545	-0.00394165	0.0764599	0.018996	0.0456661	0.0202265	0.00686523
349.6	0.0213014	2.07393	1.95292	1.51214	1.55473	0.668552	0.212217	0.0868377	0.00286389	0.347027	0.268525	0.190137	0.242418	0.0594223	0.141286	0.0897217	0.00211871	2.01361	1.5582	1.26295	0.665099	0.736576	0.385119	0.0129138	0.00668354	0.0309035	-0.00266165	0.0775279	0.019316	0.0457831	0.0190625	0.00715823
349.8	0.0208734	2.074	1.95264	1.5121	1.55524	0.668625	0.212072	0.0868947	0.00146089	0.34678	0.267255	0.189488	0.24202	0.0592273	0.14079	0.0902907	0.00119571	2.01176	1.55785	1.26444	0.664771	0.736615	0.385021	0.0128548	0.00672754	0.0319065	-0.00221065	0.0782849	0.018482	0.0471871	0.0197065	0.00728123
350	0.0218734	2.07381	1.95234	1.51239	1.55428	0.668893	0.212497	0.0861717	0.00160589	0.347029	0.267016	0.190188	0.241831	0.0584523	0.1402	0.0903687	0.00152471	2.01161	1.55787	1.26384	0.664699	0.736997	0.385739	0.0139988	0.00678154	0.0305045	-0.00256665	0.0779129	0.018798	0.0476611	0.0198665	0.00726423
350.2	0.0220854	2.0739	1.95215	1.51153	1.55402	0.668002	0.212611	0.0869937	0.00231189	0.34733	0.26691	0.18974	0.241065	0.0593723	0.140883	0.0892517	0.00256771	2.01183	1.55875	1.26464	0.664332	0.735917	0.385114	0.0144128	0.00511254	0.0299355	-0.00246765	0.0773579	0.019417	0.0475921	0.0202445	0.00685123
350.4	0.0219544	2.07452	1.95213	1.5123	1.55359	0.668123	0.212397	0.0869587	0.00165689	0.347067	0.267393	0.189081	0.240441	0.0594773	0.14166	0.0898757	0.00113771	2.01161	1.55776	1.26485	0.664438	0.736435	0.38667	0.0143538	0.00478454	0.0311105	-0.00228465	0.0766069	0.020105	0.0463741	0.0206725	0.00636023
350.6	0.0221744	2.0744	1.95181	1.51106	1.55378	0.667817	0.212275	0.0873687	0.00145989	0.348294	0.266924	0.189481	0.240556	0.0590103	0.141621	0.0893257	0.00218971	2.00991	1.55721	1.26504	0.663274	0.736814	0.385357	0.0149178	0.00596954	0.0319775	-0.00242865	0.0758299	0.01975	0.0455531	0.0214055	0.00716823
350.8	0.0224794	2.07385	1.9521	1.51129	1.55251	0.667269	0.21241	0.0869687	0.00256389	0.348068	0.266815	0.188958	0.240207	0.0596003	0.141307	0.0887637	0.00315471	2.01046	1.55783	1.26422	0.663373	0.736605	0.385426	0.0149858	0.00575054	0.0315495	-0.00293165	0.0749429	0.020197	0.0447871	0.0208725	0.00716523
351	0.0230314	2.07405	1.95191	1.51002	1.55274	0.66717	0.212431	0.0876047	0.00163089	0.347554	0.266014	0.188119	0.240137	0.0600363	0.142028	0.0880207	0.00363671	2.00977	1.55792	1.26328	0.66413	0.735603	0.384883	0.0147048	0.00550954	0.0323875	-0.00271565	0.0758009	0.021178	0.0439431	0.0220475	0.00701523
351.2	0.0233474	2.07339	1.95163	1.51075	1.55195	0.667465	0.212134	0.0872467	0.000835887	0.347043	0.266202	0.188343	0.240105	0.0591143	0.141675	0.0883477	0.00227771	2.00891	1.55791	1.26184	0.663874	0.734523	0.385379	0.0139628	0.00642554	0.0334205	-0.00279065	0.0757189	0.020539	0.0442591	0.0209285	0.00634823
351.4	0.0233934	2.07253	1.95287	1.50974	1.55136	0.66778	0.212313	0.0860537	0.00112389	0.345679	0.266354	0.188039	0.240579	0.0594493	0.141342	0.0874577	0.00245371	2.00847	1.55935	1.26171	0.663196	0.734084	0.383735	0.0148418	0.00638654	0.0321715	-0.00236365	0.0761369	0.019712	0.0442831	0.0204055	0.00685623
351.6	0.0230224	2.07321	1.95284	1.51041	1.55059	0.666928	0.212622	0.0859607	0.00163089	0.344783	0.265914	0.187851	0.240522	0.0605383	0.143005	0.0876597	0.00134771	2.00891	1.55906	1.26214	0.663606	0.733414	0.383709	0.0135318	0.00524654	0.0326445	-0.00350865	0.0765259	0.020015	0.0437881	0.0206385	0.00600023
351.8	0.0235994	2.07318	1.95217	1.51011	1.55021	0.666757	0.212596	0.0859147	0.00183989	0.344179	0.266551	0.187512	0.239734	0.0603933	0.143449	0.0879227	0.00121971	2.00841	1.55832	1.2612	0.662444	0.73301	0.38309	0.0128968	0.00616054	0.0318825	-0.00207665	0.0773629	0.020122	0.0440271	0.0209595	0.00594423
352	0.0225604	2.07277	1.95214	1.51016	1.55013	0.667009	0.212144	0.0853467	0.00347889	0.344822	0.266937	0.187674	0.240452	0.0601073	0.142541	0.0885827	0.000881707	2.0086	1.55919	1.26184	0.661809	0.732871	0.383053	0.0127518	0.00603354	0.0317045	-0.00176565	0.0762769	0.019771	0.0446571	0.0203145	0.00537623
352.2	0.0218834	2.07237	1.95213	1.50988	1.55098	0.666829	0.211943	0.0854047	0.00441589	0.344097	0.265789	0.187065	0.239611	0.0608373	0.143126	0.0876747	0.00135371	2.0074	1.5582	1.2616	0.661695	0.733825	0.383133	0.0132258	0.00603754	0.0314955	-0.00166365	0.0761639	0.019999	0.0442751	0.0207725	0.00612323
352.4	0.0213634	2.07375	1.94977	1.51005	1.55173	0.666034	0.211573	0.0856607	0.00435389	0.344739	0.264662	0.187474	0.239199	0.0603103	0.143359	0.0880077	0.00263771	2.00768	1.55705	1.26231	0.660755	0.732972	0.38354	0.0125948	0.00647454	0.0312505	-0.000937647	0.0767209	0.021043	0.0454991	0.0207985	0.00605323
352.6	0.0205564	2.0726	1.94941	1.5099	1.55126	0.666653	0.2111	0.0855847	0.00449789	0.344426	0.264604	0.187076	0.238096	0.0596173	0.142666	0.0883517	0.00202871	2.00655	1.55663	1.26122	0.661272	0.732759	0.383285	0.0135988	0.00713954	0.0311935	-0.000965647	0.0763189	0.021208	0.0465881	0.0202215	0.00647723
352.8	0.0202384	2.07192	1.95032	1.51056	1.55111	0.667197	0.211142	0.0858777	0.00389689	0.34539	0.264086	0.18761	0.239057	0.0600263	0.142597	0.0879327	0.00211971	2.00606	1.55684	1.26178	0.661911	0.733166	0.382995	0.0139938	0.00694654	0.0319375	-0.00276665	0.0764519	0.021086	0.0464111	0.0204145	0.00648223
353	0.0206434	2.07262	1.95096	1.51016	1.55176	0.666494	0.21104	0.0854437	0.00318889	0.34456	0.263792	0.187651	0.237586	0.0598503	0.142245	0.0870477	0.00213271	2.00519	1.55486	1.26137	0.660956	0.733514	0.382625	0.0131528	0.00684854	0.0318125	-0.00261465	0.0769509	0.021221	0.0469151	0.0199875	0.00653623
353.2	0.0217834	2.07365	1.95032	1.51	1.55061	0.665895	0.210147	0.0853487	0.00292689	0.343911	0.263867	0.187529	0.23804	0.0601023	0.142096	0.0873227	0.00239371	2.00606	1.55546	1.26068	0.661102	0.732809	0.381725	0.0128758	0.00634854	0.0311105	-0.00222665	0.0774639	0.021303	0.0458271	0.0209335	0.00636523
353.4	0.0220064	2.07261	1.95139	1.50959	1.55087	0.666764	0.210657	0.0849077	0.00282789	0.343899	0.265993	0.187443	0.237876	0.0599173	0.141657	0.0865727	0.00202571	2.00513	1.55521	1.26009	0.662442	0.733456	0.38187	0.0131588	0.00632654	0.0319105	-0.00301265	0.0776589	0.019788	0.0457581	0.0201535	0.00684923
353.6	0.0231384	2.07275	1.95105	1.51012	1.55153	0.667028	0.20983	0.0849607	0.00345889	0.34351	0.265558	0.188165	0.23799	0.0600063	0.140325	0.0852887	0.00294171	2.00514	1.55504	1.26074	0.661524	0.733161	0.381878	0.0130498	0.00649954	0.0305855	-0.00179365	0.0783459	0.019871	0.0452491	0.0206345	0.00678523
353.8	0.0225004	2.07431	1.95054	1.51111	1.55228	0.66669	0.208869	0.0851447	0.00443989	0.343281	0.26484	0.187866	0.237308	0.0595273	0.139463	0.0857267	0.00292871	2.00624	1.55454	1.26118	0.661633	0.732393	0.381705	0.0138108	0.00721454	0.0315155	-0.00115265	0.0778679	0.019745	0.0451311	0.0207625	0.00669723
354	0.0215404	2.07415	1.94919	1.51207	1.55264	0.666684	0.209665	0.0852067	0.00435989	0.343634	0.263718	0.187307	0.236764	0.0600913	0.139785	0.0856707	0.00292471	2.0063	1.55474	1.26211	0.662496	0.731545	0.382104	0.0138018	0.00686954	0.0311505	-0.00168365	0.0786869	0.019745	0.0447481	0.0211525	0.00836723
354.2	0.0219094	2.07304	1.94896	1.51215	1.55291	0.667349	0.20999	0.0850987	0.00469989	0.344521	0.263941	0.187153	0.236795	0.0596203	0.138593	0.0858147	0.00218471	2.00596	1.55491	1.26296	0.662134	0.731662	0.382653	0.0139918	0.00626554	0.0315415	-0.00251665	0.0787339	0.020013	0.0450591	0.0207415	0.00826723
354.4	0.0214514	2.0739	1.94949	1.51308	1.55277	0.667225	0.210065	0.0858507	0.00521689	0.343742	0.262228	0.186248	0.236238	0.0601063	0.138881	0.0863837	0.00147271	2.00569	1.55494	1.26206	0.661488	0.731271	0.383576	0.0135498	0.00636354	0.0328165	-0.00151665	0.0781109	0.021163	0.0453521	0.0215025	0.00894523
354.6	0.0208124	2.07437	1.94994	1.51262	1.55186	0.66692	0.210552	0.0857187	0.00379389	0.344062	0.262433	0.185746	0.23651	0.0601213	0.139289	0.0865957	0.000727707	2.00588	1.55604	1.26133	0.661971	0.731684	0.383035	0.0134148	0.00657654	0.0331055	-0.00206665	0.0776049	0.021018	0.0457361	0.0209005	0.00835023
354.8	0.0214774	2.07327	1.95005	1.5108	1.55185	0.666515	0.211663	0.0854687	0.00320589	0.342778	0.263323	0.185446	0.236828	0.0601053	0.139049	0.0868377	0.000606707	2.0034	1.55614	1.2611	0.662227	0.731371	0.383308	0.0128758	0.00568154	0.0318745	-0.00210565	0.0779929	0.021612	0.0462131	0.0201035	0.00822423
355	0.0225084	2.07287	1.95103	1.51196	1.5505	0.666904	0.211252	0.0851897	0.00317789	0.341658	0.262678	0.186128	0.236568	0.0589903	0.138848	0.0866197	0.000748707	2.00262	1.55599	1.25948	0.661601	0.732227	0.380871	0.0135088	0.00525254	0.0325525	-0.00186765	0.0775769	0.021273	0.0468711	0.0197785	0.00722923
355.2	0.0206414	2.07413	1.95183	1.51236	1.54952	0.665794	0.211749	0.0850217	0.00301389	0.340037	0.262776	0.185949	0.235359	0.0591043	0.139362	0.0867727	0.00132571	2.00131	1.55493	1.25884	0.661982	0.731726	0.380595	0.0140888	0.00594954	0.0325415	-0.000874647	0.0773009	0.020272	0.0472301	0.0201895	0.00792123
355.4	0.0213584	2.07368	1.95158	1.51254	1.54944	0.665181	0.211569	0.0845877	0.00248689	0.340497	0.262676	0.185773	0.235506	0.0587683	0.139033	0.0867267	0.00153671	2.00077	1.55524	1.26006	0.661952	0.73123	0.378668	0.0147398	0.00633154	0.0313095	-0.00188165	0.0780219	0.020201	0.0466981	0.0196365	0.00753823
355.6	0.0224854	2.07379	1.95021	1.51283	1.55024	0.664052	0.210346	0.0840377	0.00324689	0.340516	0.263135	0.185751	0.236105	0.0590613	0.13979	0.0871657	0.00171271	2.0005	1.55433	1.26045	0.66125	0.730492	0.378444	0.0149088	0.00522754	0.0314065	-0.000928647	0.0788789	0.020213	0.0467821	0.0205295	0.00810123
355.8	0.0219254	2.07486	1.9502	1.51259	1.54979	0.664129	0.21015	0.0839027	0.00377789	0.34081	0.262469	0.185601	0.234999	0.0587053	0.140508	0.0871147	0.00205571	2.00169	1.55262	1.25888	0.660212	0.730424	0.378378	0.0149048	0.00544154	0.0309855	-0.000503647	0.0787079	0.019777	0.0469511	0.0208175	0.00790523
356	0.0216224	2.07393	1.9499	1.51174	1.55072	0.664057	0.209148	0.0854647	0.00345289	0.340602	0.263844	0.184615	0.23581	0.0587003	0.139857	0.0874987	0.00212071	2.00148	1.55212	1.25981	0.660794	0.728856	0.379872	0.0147128	0.00628954	0.0309035	-0.000117647	0.0787209	0.020268	0.0467681	0.0207915	0.00950423
356.2	0.0225734	2.07315	1.94968	1.51176	1.5513	0.664883	0.209113	0.0857007	0.00324289	0.341245	0.263897	0.184812	0.236295	0.0584473	0.140037	0.0871037	0.00212271	2.00195	1.55165	1.25996	0.66037	0.728724	0.379966	0.0146388	0.00651554	0.0312495	-0.000868647	0.0794869	0.020768	0.0466521	0.0206905	0.00924923
356.4	0.0216794	2.07338	1.94945	1.51039	1.55098	0.664695	0.209273	0.0851487	0.00269189	0.340652	0.263542	0.185534	0.236378	0.0593903	0.140124	0.0869387	0.00175371	2.00174	1.55211	1.25891	0.659909	0.729758	0.380489	0.0143208	0.00628354	0.0316635	-0.000731647	0.0785389	0.020686	0.0460931	0.0216615	0.00895223
356.6	0.0211674	2.07321	1.94979	1.51041	1.55051	0.666751	0.210347	0.0849177	0.00294689	0.339878	0.262745	0.184907	0.236421	0.0589173	0.139963	0.0872777	0.00190271	2.00018	1.55179	1.25903	0.660543	0.729311	0.380441	0.0135778	0.00696554	0.0316385	-0.00154265	0.0783099	0.020439	0.0463181	0.0206535	0.00834023
356.8	0.0213374	2.07212	1.94902	1.51056	1.5503	0.667815	0.210365	0.0852917	0.00203589	0.340292	0.262821	0.185176	0.236599	0.0583333	0.138814	0.0868647	0.00156871	1.99942	1.55279	1.25888	0.660201	0.729265	0.380042	0.0138398	0.00677454	0.0332565	-0.00111865	0.0774209	0.020026	0.0461131	0.0206385	0.00955223
357	0.0209544	2.07275	1.94846	1.5101	1.54917	0.667323	0.211145	0.0846277	0.00246389	0.340753	0.262821	0.185719	0.236753	0.0579273	0.139061	0.0857697	0.00143471	1.99948	1.55338	1.2584	0.659964	0.730409	0.379762	0.0136068	0.00685454	0.0331245	-0.00150365	0.0772209	0.019306	0.0455681	0.0210675	0.00855123
357.2	0.0203054	2.07155	1.948	1.5097	1.54969	0.667028	0.21089	0.0840797	0.00203989	0.340569	0.261454	0.185178	0.236909	0.0591583	0.13933	0.0864337	0.00133471	1.99993	1.5537	1.25874	0.659107	0.73003	0.379383	0.0130458	0.00708154	0.0331545	-0.00123465	0.0761139	0.019547	0.0460351	0.0200705	0.00777623
357.4	0.0219094	2.0707	1.9475	1.5106	1.55025	0.667223	0.210037	0.0846157	0.00269189	0.340337	0.260678	0.184973	0.236645	0.0577873	0.138584	0.0862887	0.00220771	1.99923	1.55238	1.25871	0.658648	0.729391	0.378113	0.0121188	0.00688554	0.0328085	-0.00147265	0.0760839	0.019128	0.0465001	0.0194395	0.00736223
357.6	0.0206294	2.07025	1.94861	1.51021	1.55131	0.665685	0.210053	0.0847237	0.00267389	0.340369	0.260835	0.18582	0.235897	0.0579343	0.137175	0.0864377	0.00214071	2.00015	1.55236	1.25811	0.658014	0.729637	0.378264	0.0127348	0.00725654	0.0328555	-0.00165765	0.0766069	0.018846	0.0463241	0.0195975	0.00818423
357.8	0.0208624	2.0703	1.94891	1.51033	1.55179	0.665691	0.209641	0.0838547	0.00283189	0.338559	0.260415	0.185376	0.236517	0.0586073	0.13804	0.0868727	0.00177971	2	1.55186	1.25908	0.6582	0.729357	0.377808	0.0114558	0.00767454	0.0326535	-0.00302965	0.0772799	0.019529	0.0450781	0.0191215	0.00782623
358	0.0213264	2.07047	1.95	1.51062	1.55236	0.665072	0.208978	0.0838787	0.00243989	0.338112	0.260064	0.185565	0.235727	0.0598573	0.137658	0.0880987	0.00187571	1.99877	1.55277	1.25968	0.656643	0.728073	0.377672	0.0119298	0.00761554	0.0314815	-0.00326965	0.0766579	0.019842	0.0453581	0.0192705	0.00774023
358.2	0.0225644	2.07119	1.95005	1.51091	1.55228	0.664795	0.208985	0.0847807	0.00200189	0.337716	0.260811	0.185523	0.235703	0.0580293	0.137329	0.0874377	0.00175671	1.99825	1.55202	1.25879	0.657613	0.727701	0.377556	0.0120148	0.00682854	0.0319445	-0.00249065	0.0778719	0.019852	0.0444751	0.0193875	0.00881223
358.4	0.0224274	2.07146	1.95065	1.50985	1.55199	0.66511	0.208848	0.0851727	0.00260389	0.337574	0.261763	0.185058	0.236213	0.0589593	0.136697	0.0873797	0.00116371	1.99822	1.55201	1.25782	0.658123	0.727385	0.378141	0.0125598	0.00691554	0.0321405	-0.00230865	0.0780699	0.020612	0.0447341	0.0207095	0.00882223
358.6	0.0225154	2.07167	1.95108	1.50953	1.55097	0.665187	0.20849	0.0860527	0.00344889	0.337176	0.261633	0.184617	0.235298	0.0589183	0.136874	0.0868147	0.00144671	1.9976	1.5522	1.25843	0.658564	0.72727	0.37767	0.0125568	0.00609254	0.0323825	-0.00281165	0.0778209	0.021033	0.0442521	0.0208875	0.00824923
358.8	0.0228884	2.07191	1.95126	1.50978	1.55082	0.665118	0.208464	0.0863747	0.00381589	0.33818	0.260668	0.183957	0.235271	0.0588653	0.136815	0.0862257	0.00186571	1.99749	1.55227	1.25821	0.657929	0.727377	0.377941	0.0130088	0.00579654	0.0318405	-0.00206765	0.0783749	0.020525	0.0453021	0.0215625	0.00823923
359	0.0225934	2.07127	1.95021	1.50962	1.5504	0.665634	0.20895	0.0853517	0.00405489	0.338966	0.260238	0.183522	0.235513	0.0584643	0.136803	0.0861697	0.00179371	1.9982	1.55167	1.25714	0.65959	0.726948	0.377848	0.0133298	0.00558254	0.0331555	-0.00103265	0.0790689	0.020687	0.0449571	0.0207855	0.00830523
359.2	0.0221564	2.07228	1.95009	1.50957	1.54868	0.666481	0.208593	0.0853477	0.00509689	0.339672	0.260049	0.183527	0.235145	0.0591663	0.136204	0.0858227	0.00178671	1.9971	1.55244	1.25687	0.658465	0.72713	0.377851	0.0136018	0.00628254	0.0324975	-0.00170865	0.0789149	0.019926	0.0455571	0.0209815	0.00784523
359.4	0.0217974	2.07304	1.95057	1.5099	1.54889	0.66609	0.209286	0.0842207	0.00509489	0.339404	0.260121	0.184212	0.234587	0.0585283	0.136449	0.0865267	0.00171271	1.99647	1.55248	1.25818	0.659365	0.72746	0.378209	0.0138228	0.00557854	0.0318305	-0.00237965	0.0787289	0.020551	0.0448381	0.0196725	0.00840923
359.6	0.0223304	2.07231	1.94961	1.50963	1.54988	0.665919	0.209052	0.0839807	0.00385989	0.339956	0.260365	0.185137	0.235124	0.0585783	0.136882	0.0858337	0.00163671	1.99656	1.55138	1.25713	0.658366	0.726492	0.377886	0.0138378	0.00615454	0.0314635	-0.00135565	0.0789769	0.02017	0.0452191	0.0209375	0.00886823
359.8	0.0226134	2.07204	1.94828	1.50839	1.55018	0.664741	0.208115	0.0846907	0.00399889	0.340831	0.261002	0.186085	0.235179	0.0590513	0.136742	0.0858057	0.00258571	1.99482	1.55214	1.25652	0.658581	0.726666	0.377383	0.0138618	0.00547654	0.0312125	-0.000885647	0.0776659	0.020646	0.0452191	0.0205475	0.00873123
360	0.0230164	2.07267	1.94813	1.50892	1.55047	0.663934	0.208352	0.0854357	0.00404889	0.340347	0.260802	0.185506	0.234528	0.0594433	0.137455	0.0856567	0.00168571	1.99363	1.55201	1.25606	0.657734	0.726652	0.376458	0.0132698	0.00488654	0.0304175	-0.00116065	0.0775169	0.02011	0.0451771	0.0208745	0.00949123
360.2	0.0221984	2.07234	1.94758	1.50802	1.55177	0.663742	0.209032	0.0853207	0.00350089	0.339088	0.260584	0.18522	0.234499	0.0593863	0.137492	0.0858907	0.00197671	1.99403	1.55163	1.25701	0.659119	0.727505	0.375842	0.0132208	0.00511954	0.0304185	-0.00183365	0.0769089	0.020587	0.0453461	0.0205035	0.0101532
360.4	0.0218924	2.07091	1.94677	1.50923	1.55161	0.663334	0.208587	0.0859567	0.00346189	0.339713	0.260316	0.184422	0.234663	0.0593783	0.137333	0.0858697	0.00224671	1.99434	1.55213	1.25616	0.65781	0.726627	0.375982	0.0132268	0.00542854	0.0320465	-0.00117965	0.0774639	0.01979	0.0456291	0.0214245	0.00976923
360.6	0.0222034	2.07224	1.94765	1.50976	1.55057	0.663692	0.20857	0.0854077	0.00371489	0.339312	0.258959	0.184085	0.234578	0.0600033	0.137677	0.0864427	0.00271571	1.9929	1.55205	1.256	0.65864	0.727282	0.375389	0.0130128	0.00487154	0.0321705	-0.00240965	0.0770459	0.019605	0.0461861	0.0201265	0.00857823
360.8	0.0215434	2.07193	1.94852	1.51107	1.55	0.664372	0.208764	0.0837937	0.00365489	0.337069	0.258742	0.183832	0.234431	0.0600433	0.13723	0.0857327	0.00213171	1.9938	1.55057	1.25641	0.658241	0.726154	0.375994	0.0129358	0.00513654	0.0326305	-0.00215765	0.0779689	0.018218	0.0461751	0.0197955	0.00800123
361	0.0215684	2.0718	1.94937	1.51042	1.55045	0.665217	0.209155	0.0829347	0.00336589	0.337125	0.259175	0.18407	0.234216	0.0588743	0.137606	0.0851117	0.00325971	1.994	1.55001	1.25677	0.65891	0.7267	0.377069	0.0126548	0.00645654	0.0335955	-0.00276865	0.0790279	0.018664	0.0463491	0.0194655	0.00646223
361.2	0.0226384	2.07095	1.94993	1.51026	1.55092	0.665449	0.208131	0.0827457	0.00375789	0.337518	0.258166	0.184156	0.234535	0.0595083	0.137474	0.0846967	0.00331871	1.99265	1.54955	1.25613	0.657354	0.725704	0.377053	0.0121378	0.00535154	0.0341345	-0.00213665	0.0786299	0.017813	0.0459241	0.0203195	0.00653823
361.4	0.0229414	2.07073	1.94906	1.50889	1.55058	0.666095	0.208642	0.0821117	0.00306189	0.336943	0.257941	0.184389	0.23365	0.0587303	0.13812	0.0842357	0.00369271	1.99297	1.55003	1.25575	0.657914	0.725645	0.377043	0.0120158	0.00596254	0.0333155	-0.00142565	0.0789029	0.01744	0.0464171	0.0195055	0.00664123
361.6	0.0224644	2.06995	1.94742	1.50864	1.54995	0.666329	0.210229	0.0822687	0.00291989	0.336706	0.259281	0.183081	0.233334	0.0578103	0.138371	0.0835807	0.00367371	1.99318	1.54966	1.25618	0.656914	0.725509	0.376863	0.0122248	0.00673854	0.0334065	0.000294353	0.0771709	0.017798	0.0460301	0.0201515	0.00829523
361.8	0.0224134	2.07033	1.94768	1.50795	1.54987	0.665639	0.210572	0.0831847	0.00297889	0.337026	0.25873	0.182593	0.233246	0.0574883	0.138259	0.0835267	0.00378371	1.99252	1.55121	1.25525	0.657195	0.72629	0.3761	0.0128498	0.00705454	0.0325475	-6.66e-05	0.0779339	0.018328	0.0461171	0.0217405	0.00818423
362	0.0220444	2.07081	1.94728	1.50794	1.5491	0.665253	0.210057	0.0836567	0.00368289	0.336499	0.25739	0.18277	0.233331	0.0582813	0.13829	0.0842327	0.00309871	1.99267	1.55083	1.25486	0.655717	0.725516	0.375788	0.0125788	0.00631054	0.0316225	0.000199353	0.0769429	0.018804	0.0462911	0.0213435	0.00830823
362.2	0.0213484	2.07099	1.9468	1.50849	1.54882	0.663863	0.209945	0.0832337	0.00312789	0.335946	0.259459	0.182641	0.232945	0.0570993	0.138936	0.0853607	0.00198171	1.99319	1.55187	1.25469	0.656347	0.725529	0.375205	0.0121088	0.00711554	0.0315745	0.000748353	0.0770429	0.019235	0.0466751	0.0218235	0.00856623
362.4	0.0201874	2.07124	1.94726	1.50984	1.54889	0.662744	0.209832	0.0832117	0.00284989	0.335607	0.258992	0.181937	0.23272	0.0582573	0.137794	0.0851487	0.00154371	1.992	1.55021	1.25495	0.655886	0.726082	0.373418	0.0124348	0.00720154	0.0309125	-4.06e-05	0.0767739	0.01986	0.0455091	0.0214295	0.00872023
362.6	0.0215214	2.07148	1.9471	1.50942	1.55032	0.663053	0.208434	0.0822337	0.00229789	0.335713	0.258106	0.182501	0.232692	0.0588203	0.138169	0.0853067	0.00157671	1.9911	1.55114	1.25456	0.656197	0.72531	0.375134	0.0122728	0.00710654	0.0314725	-0.000929647	0.0776109	0.019755	0.0453241	0.0213365	0.00788523
362.8	0.0212984	2.07071	1.94611	1.50866	1.55093	0.663744	0.208683	0.0816757	0.000739887	0.335833	0.258378	0.182502	0.231333	0.0583793	0.137802	0.0851537	0.00116271	1.99081	1.54945	1.25471	0.656477	0.724785	0.375963	0.0128128	0.00708454	0.0318255	-0.000207647	0.0766069	0.01978	0.0452931	0.0198075	0.00866723
363	0.0213664	2.07111	1.9452	1.50945	1.55092	0.66432	0.208322	0.0818877	-1.41e-05	0.335349	0.258798	0.182145	0.231014	0.0588363	0.137233	0.0845647	0.00185371	1.98957	1.54997	1.25551	0.656627	0.725351	0.374708	0.0133358	0.00675854	0.0318225	-0.000175647	0.0764639	0.019737	0.0448211	0.0205895	0.00908723
363.2	0.0214224	2.07166	1.94494	1.50977	1.55011	0.665141	0.20989	0.0815147	0.000223887	0.336137	0.257398	0.181809	0.231006	0.0589913	0.136996	0.0838577	0.00290871	1.98946	1.54887	1.25504	0.655907	0.725423	0.375289	0.0141318	0.00635054	0.0301625	-6.76e-05	0.0776489	0.021051	0.0450261	0.0197475	0.00903023
363.4	0.0220884	2.07092	1.94519	1.50877	1.55022	0.665683	0.208799	0.0813087	0.000787887	0.336117	0.256819	0.183226	0.231921	0.0583843	0.138185	0.0835337	0.00276771	1.98953	1.5499	1.25478	0.655589	0.725145	0.376643	0.0140298	0.00645054	0.0307805	7.04e-05	0.0784189	0.019727	0.0459431	0.0202185	0.00904923
363.6	0.0206714	2.07027	1.94596	1.5092	1.55008	0.664853	0.208075	0.0824617	0.00152989	0.335855	0.257221	0.182371	0.231603	0.0575813	0.137856	0.0838997	0.00240071	1.98981	1.54913	1.25486	0.6559	0.724988	0.375155	0.0136668	0.00656554	0.0300705	-0.000541647	0.0790429	0.018878	0.0454841	0.0198385	0.00932223
363.8	0.0219704	2.07132	1.94646	1.51039	1.54928	0.664423	0.208424	0.0833877	0.00310089	0.336089	0.257679	0.182093	0.231962	0.0582333	0.137714	0.0855817	0.00259771	1.98945	1.54961	1.25359	0.655251	0.724665	0.374673	0.0131598	0.00558754	0.0304675	-0.000610647	0.0795089	0.019459	0.0455901	0.0199835	0.00922523
364	0.0224184	2.06971	1.94727	1.5098	1.54919	0.664602	0.20819	0.0829287	0.00387289	0.336372	0.257822	0.181576	0.233421	0.0575373	0.137891	0.0856397	0.00254971	1.98948	1.54901	1.25331	0.655689	0.725057	0.37517	0.0130198	0.00643654	0.0312695	0.000362353	0.0799659	0.019122	0.0452681	0.0197255	0.00969923
364.2	0.0218874	2.06878	1.94775	1.50988	1.55016	0.664867	0.207084	0.0830017	0.00450489	0.335065	0.257422	0.181876	0.233485	0.0581433	0.137346	0.0857177	0.00239771	1.98784	1.54905	1.25364	0.655598	0.725367	0.373894	0.0133888	0.00703754	0.0323105	0.000218353	0.0789919	0.018708	0.0444331	0.0205785	0.00861023
364.4	0.0224354	2.06923	1.94826	1.5101	1.54976	0.664428	0.209206	0.0832127	0.00467389	0.334636	0.257417	0.181915	0.232275	0.0582023	0.136149	0.0857757	0.00175971	1.98698	1.54865	1.25372	0.655374	0.724909	0.373474	0.0124888	0.00715154	0.0327085	-0.000201647	0.0786339	0.019313	0.0441631	0.0205575	0.00873223
364.6	0.0231274	2.07022	1.94889	1.5109	1.5494	0.664579	0.209422	0.0834027	0.00452989	0.334611	0.256574	0.182355	0.232014	0.0578193	0.13373	0.0860847	0.00225471	1.9862	1.54884	1.25362	0.655243	0.725585	0.374819	0.0118078	0.00721854	0.0320775	0.000411353	0.0793669	0.019564	0.0443651	0.0211125	0.00902823
364.8	0.0222004	2.06929	1.94924	1.50971	1.54909	0.664417	0.208812	0.0827557	0.00336089	0.333754	0.255307	0.182456	0.232396	0.0572263	0.134586	0.0851037	0.00157371	1.98516	1.54929	1.25436	0.655157	0.724882	0.373624	0.0124358	0.00784754	0.0319065	3.74e-05	0.0797979	0.018823	0.0445441	0.0212585	0.00913423
365	0.0221664	2.07021	1.94978	1.50892	1.54918	0.663435	0.209138	0.0833717	0.00365289	0.334042	0.254831	0.182648	0.231487	0.0576803	0.133015	0.0847277	0.00162171	1.98489	1.54885	1.25373	0.654725	0.723693	0.373402	0.0131878	0.00665754	0.0318025	-0.000667647	0.0798789	0.018991	0.0455841	0.0209825	0.00836823
365.2	0.0222774	2.07025	1.9496	1.50852	1.54925	0.663026	0.209556	0.0843477	0.00356989	0.334678	0.254987	0.182054	0.231	0.0572523	0.133466	0.0847277	0.00199471	1.98535	1.54868	1.25366	0.655316	0.722497	0.374644	0.0116778	0.00706154	0.0316605	-0.000682647	0.0803649	0.018611	0.0464171	0.0202435	0.00826323
365.4	0.0211994	2.0704	1.94875	1.50755	1.54902	0.662766	0.208499	0.0830747	0.00395189	0.335592	0.255653	0.179916	0.23138	0.0576543	0.134029	0.0856217	0.00339671	1.98503	1.54757	1.25411	0.656038	0.722176	0.374813	0.0120038	0.00657554	0.0313245	0.000224353	0.0797049	0.019289	0.0462921	0.0196425	0.00817123
365.6	0.0204404	2.06978	1.94725	1.50702	1.54838	0.662825	0.20916	0.0828687	0.00367289	0.335722	0.255326	0.179894	0.231441	0.0582223	0.13524	0.0852657	0.00293671	1.98492	1.54812	1.25373	0.655389	0.721233	0.373473	0.0127498	0.00695954	0.0308325	0.000331353	0.0782089	0.01989	0.0471781	0.0192015	0.00759123
365.8	0.0206894	2.07011	1.94783	1.5082	1.54868	0.662316	0.209559	0.0830417	0.00381789	0.336029	0.25746	0.179529	0.230908	0.0592413	0.135016	0.0849807	0.00419671	1.98537	1.54713	1.25313	0.654678	0.721237	0.373804	0.0120488	0.00677654	0.0311855	0.000150353	0.0782459	0.020515	0.0468711	0.0195355	0.00677523
366	0.0201954	2.07013	1.947	1.50859	1.54847	0.663086	0.209661	0.0823607	0.00273889	0.334198	0.256998	0.178542	0.231694	0.0592103	0.136164	0.0847487	0.00480171	1.98448	1.54739	1.25355	0.654134	0.72264	0.373862	0.0107418	0.00731254	0.0311405	0.000187353	0.0783089	0.020584	0.0460621	0.0197295	0.00607823
366.2	0.0208704	2.07074	1.94692	1.50854	1.54825	0.662961	0.208624	0.0810977	0.00220189	0.33358	0.256992	0.17888	0.231594	0.0585383	0.135834	0.0847797	0.00460071	1.98427	1.54736	1.25313	0.653698	0.723377	0.373562	0.0114048	0.00647254	0.0316215	-0.000369647	0.0788919	0.020251	0.0450261	0.0199055	0.00678523
366.4	0.0211384	2.07119	1.94679	1.50967	1.54885	0.664457	0.209135	0.0829867	0.00182889	0.33126	0.256955	0.179285	0.231982	0.0582243	0.135834	0.0823557	0.00425871	1.98451	1.54889	1.25284	0.652493	0.72289	0.37314	0.0112538	0.00629354	0.0321975	-0.00103165	0.0788009	0.018902	0.0450431	0.0209015	0.00674323
366.6	0.0220694	2.07032	1.94744	1.50848	1.54951	0.66379	0.208997	0.0830257	0.00167589	0.331069	0.256186	0.17842	0.231187	0.0579893	0.135088	0.0825077	0.00404971	1.98465	1.5473	1.25312	0.653547	0.722792	0.373277	0.0112058	0.00578454	0.0333485	-0.00162565	0.0794669	0.019248	0.0440741	0.0214845	0.00607323
366.8	0.0225084	2.07115	1.94689	1.50821	1.54884	0.663916	0.20883	0.0825567	0.00258289	0.330989	0.254643	0.179706	0.231083	0.0581053	0.135316	0.0823887	0.00371771	1.98399	1.54698	1.25353	0.653863	0.723201	0.374028	0.0110758	0.00659754	0.0334125	-0.00145265	0.0794829	0.019051	0.0438511	0.0211395	0.00780123
367	0.0220174	2.06981	1.94665	1.50885	1.54877	0.66376	0.2085	0.0830397	0.00263189	0.332544	0.255064	0.181982	0.229428	0.0572173	0.134723	0.0824777	0.00340771	1.98437	1.54693	1.25246	0.654811	0.72231	0.374009	0.0111018	0.00652854	0.0334055	-0.00155965	0.0791129	0.019015	0.0446331	0.0220785	0.00898523
367.2	0.0224484	2.06937	1.94635	1.5082	1.54795	0.66379	0.208922	0.0828267	0.00318589	0.333191	0.253825	0.181597	0.230507	0.0579123	0.134312	0.0824717	0.00344371	1.98389	1.5466	1.25235	0.655265	0.720951	0.373631	0.0104218	0.00686654	0.0326815	-0.00228165	0.0798709	0.019489	0.0449541	0.0222795	0.00886823
367.4	0.0224824	2.06944	1.94644	1.50752	1.54801	0.663234	0.208151	0.0816357	0.00227289	0.334381	0.252795	0.181969	0.229671	0.0585873	0.134582	0.0841487	0.00291471	1.98329	1.5458	1.25227	0.654838	0.720624	0.372687	0.0104308	0.00739654	0.0322105	-0.00239965	0.0807629	0.020429	0.0448541	0.0214915	0.00865223
367.6	0.0224344	2.06999	1.94796	1.50835	1.54758	0.663818	0.207622	0.0816507	0.00305389	0.333998	0.253837	0.182711	0.230005	0.0582363	0.135106	0.0840937	0.00290671	1.98323	1.54621	1.25188	0.653678	0.721071	0.371483	0.0108018	0.00781554	0.0323735	-0.00149965	0.0816249	0.019958	0.0456721	0.0224055	0.0103132
367.8	0.0220414	2.07003	1.94792	1.50881	1.54843	0.664238	0.206552	0.0819617	0.00278589	0.334113	0.253781	0.181454	0.229485	0.0572053	0.134902	0.0836217	0.00278771	1.98333	1.54639	1.2524	0.652527	0.7208	0.370905	0.0108568	0.00770654	0.0315775	-0.00198565	0.0810569	0.020285	0.0454571	0.0230255	0.00920723
368	0.0233434	2.07068	1.94783	1.50834	1.5488	0.663882	0.207334	0.0814267	0.00291189	0.332468	0.253327	0.179831	0.230082	0.0581193	0.134294	0.0837597	0.00129471	1.98242	1.54588	1.25292	0.651837	0.719793	0.370844	0.0112878	0.00848454	0.0316385	-0.00169065	0.0819259	0.019937	0.0448601	0.0232665	0.00956923
368.2	0.0229774	2.07018	1.94917	1.50865	1.54935	0.664552	0.206658	0.0815577	0.00333089	0.331505	0.253836	0.179865	0.230148	0.0579893	0.134557	0.0829027	0.00119371	1.98211	1.54606	1.25162	0.651092	0.720633	0.370243	0.0118828	0.00745454	0.0313425	-0.00130065	0.0813349	0.019777	0.0441221	0.0229185	0.00939523
368.4	0.0237754	2.07006	1.94963	1.50938	1.54914	0.664832	0.206225	0.0822457	0.00388789	0.331272	0.253465	0.179932	0.230369	0.0563613	0.133922	0.0831837	0.000667707	1.98255	1.54595	1.25163	0.651386	0.720702	0.370499	0.0118278	0.00801754	0.0313725	-0.000640647	0.0806259	0.019735	0.0443111	0.0232865	0.00961623
368.6	0.0236344	2.06975	1.94723	1.50953	1.54907	0.665315	0.206718	0.0811777	0.00297589	0.331012	0.25315	0.179982	0.230521	0.0571503	0.133961	0.0831217	0.000598707	1.98169	1.54709	1.25205	0.650648	0.720719	0.37208	0.0121868	0.00727754	0.0310135	-0.00217065	0.0797619	0.019849	0.0429461	0.0223395	0.00812023
368.8	0.0235474	2.06872	1.94758	1.5082	1.54953	0.664784	0.207959	0.0808727	0.00319989	0.330555	0.25273	0.180304	0.230546	0.0580213	0.133638	0.0838867	-2.03e-05	1.98153	1.54742	1.25271	0.652289	0.720088	0.371669	0.0108998	0.00733654	0.0317915	-0.00198365	0.0794809	0.019257	0.0433601	0.0223805	0.00794123
369	0.0233014	2.06929	1.94738	1.50831	1.54993	0.665041	0.207409	0.0816507	0.00294589	0.331225	0.251417	0.179778	0.230436	0.0579903	0.133716	0.0833437	0.00107771	1.98236	1.548	1.25233	0.652756	0.720615	0.371721	0.0113828	0.00652854	0.0317985	-0.00243665	0.0797369	0.01944	0.0435631	0.0221995	0.00757123
369.2	0.0237474	2.06977	1.94554	1.50868	1.5494	0.664216	0.207495	0.0822967	0.00133589	0.332087	0.250998	0.180647	0.228223	0.0577073	0.134144	0.0843637	0.000980707	1.98279	1.54703	1.25406	0.652277	0.720621	0.371243	0.0110708	0.00762354	0.0322655	-0.00234065	0.0789129	0.019881	0.0448701	0.0226865	0.00776623
369.4	0.0229744	2.06946	1.94473	1.50774	1.54901	0.662894	0.207866	0.0812397	0.00164289	0.331214	0.252175	0.180057	0.228124	0.0583413	0.134395	0.0828737	0.00239571	1.98169	1.54681	1.25367	0.652204	0.721239	0.371314	0.0114078	0.00709354	0.0324065	-0.00280565	0.0793179	0.019471	0.0447071	0.0221145	0.00805923
369.6	0.0234174	2.06944	1.94534	1.50822	1.54969	0.661605	0.20723	0.0813417	0.00112189	0.330603	0.251247	0.179526	0.228242	0.0593443	0.134443	0.0831727	0.00235571	1.9823	1.54599	1.25302	0.652914	0.721068	0.370372	0.0112948	0.00759154	0.0326405	-0.000943647	0.0801129	0.019752	0.0449621	0.0220045	0.00880823
369.8	0.0230794	2.06921	1.94509	1.50883	1.54894	0.662069	0.206944	0.0818077	0.00100189	0.329912	0.250692	0.179867	0.228234	0.0586833	0.134554	0.0829077	0.00272671	1.98201	1.54549	1.25061	0.65186	0.721185	0.370209	0.0117908	0.00664754	0.0331185	-0.00145465	0.0805049	0.02012	0.0455841	0.0215815	0.00915223
370	0.0234774	2.06884	1.94525	1.50798	1.54833	0.661866	0.20719	0.0814157	2.99e-05	0.329877	0.252221	0.180047	0.227925	0.0584583	0.13503	0.0836847	0.00190371	1.98117	1.54473	1.25051	0.651888	0.720615	0.369403	0.0111918	0.00746454	0.0332315	-0.00199165	0.0795549	0.019489	0.0454991	0.0221515	0.00869223
370.2	0.0230574	2.0691	1.94607	1.50726	1.54863	0.661509	0.206762	0.0809677	0.000689887	0.328635	0.252817	0.179512	0.22862	0.0594293	0.134772	0.0832887	0.00173671	1.98006	1.5449	1.25034	0.652168	0.71998	0.369993	0.0117168	0.00686754	0.0337625	-0.00222065	0.0802709	0.019099	0.0455341	0.0222315	0.00883823
370.4	0.0235834	2.06882	1.94714	1.50807	1.54869	0.662174	0.206526	0.0816627	0.000398887	0.328862	0.251442	0.179349	0.228775	0.0600473	0.13507	0.0841077	0.00113571	1.98005	1.54547	1.24958	0.651598	0.718935	0.37017	0.0108158	0.00620554	0.0340535	-0.00177465	0.0794309	0.018975	0.0456671	0.0232995	0.00864323
370.6	0.0232334	2.06932	1.94739	1.50785	1.54767	0.662093	0.205955	0.0829887	0.00127689	0.329311	0.253088	0.179785	0.228127	0.0586963	0.13506	0.0830907	0.00139971	1.97841	1.54569	1.24892	0.651321	0.719338	0.370134	0.0104608	0.00588054	0.0341295	-0.00277065	0.0797649	0.018404	0.0456371	0.0235445	0.00912623
370.8	0.0232274	2.07005	1.9467	1.50804	1.54772	0.662323	0.206241	0.0831527	0.00153989	0.3294	0.2534	0.177818	0.228609	0.0582083	0.134796	0.0824837	0.000999707	1.97823	1.54581	1.24939	0.652073	0.719611	0.369986	0.0104668	0.00715954	0.0330995	-0.00222365	0.0799339	0.017669	0.0458841	0.0229875	0.00891023
371	0.0220774	2.07007	1.94656	1.5091	1.54765	0.662356	0.206168	0.0829697	0.00248789	0.329675	0.25338	0.17819	0.228493	0.0583503	0.134492	0.0820957	0.00183271	1.97771	1.54586	1.24943	0.651729	0.718726	0.370307	0.0106178	0.00717754	0.0325935	-0.00110865	0.0807339	0.017021	0.0459071	0.0226635	0.00920723
371.2	0.0218474	2.06976	1.94672	1.50959	1.54765	0.663554	0.207956	0.0827707	0.00280489	0.330747	0.252917	0.176891	0.228956	0.0568053	0.134019	0.0814987	0.00213771	1.97789	1.54612	1.24951	0.651958	0.718795	0.369194	0.0101868	0.00782854	0.0322795	-0.000769647	0.0799749	0.016804	0.0453131	0.0224135	0.00906823
371.4	0.0208744	2.06935	1.94607	1.50953	1.54793	0.662816	0.207772	0.0820897	0.00275889	0.329732	0.253948	0.177056	0.22909	0.0553843	0.133376	0.0818307	0.00172871	1.97756	1.54548	1.24879	0.653447	0.71997	0.368496	0.0101698	0.00879754	0.0322595	-0.000389647	0.0814309	0.018151	0.0454491	0.0228185	0.00880623
371.6	0.0218234	2.07013	1.94647	1.50881	1.54858	0.663887	0.209241	0.0802647	0.00240189	0.329475	0.252713	0.176414	0.229556	0.0560613	0.132681	0.0822687	0.00185471	1.97845	1.54442	1.24923	0.653428	0.71903	0.368376	0.00979681	0.00924254	0.0322475	-0.000279647	0.0809129	0.017195	0.0464041	0.0218165	0.00797623
371.8	0.0221724	2.06909	1.94668	1.50915	1.54841	0.663245	0.208987	0.0802727	0.00212689	0.328905	0.252696	0.176276	0.229512	0.0570293	0.132794	0.0830507	0.00224771	1.97867	1.54376	1.24974	0.652579	0.717936	0.368373	0.0101458	0.00891054	0.0324535	-0.000443647	0.0813169	0.017924	0.0459361	0.0227615	0.00799723
372	0.0222134	2.06884	1.94645	1.50798	1.54782	0.662878	0.208614	0.0803687	0.00249289	0.328471	0.252034	0.175829	0.230226	0.0575513	0.132847	0.0832357	0.00221971	1.97864	1.54361	1.24973	0.651995	0.718965	0.368288	0.00871981	0.00778654	0.0329595	-0.00132565	0.0798669	0.019312	0.0449701	0.0218345	0.00891023
372.2	0.0233814	2.06974	1.94625	1.50763	1.54718	0.663201	0.207478	0.0809897	0.00179789	0.328226	0.252502	0.176569	0.229275	0.0583213	0.132519	0.0828137	0.00153271	1.97882	1.54335	1.2494	0.650873	0.717667	0.36931	0.00895381	0.00831954	0.0326265	-0.00108865	0.0802609	0.01947	0.0454501	0.0219455	0.00851923
372.4	0.0233944	2.07024	1.94572	1.50789	1.54633	0.6636	0.207709	0.0817917	0.00215589	0.328715	0.251656	0.175603	0.228139	0.0594763	0.132992	0.0823647	0.00258371	1.97778	1.54326	1.25055	0.649402	0.715726	0.369509	0.00907281	0.00740254	0.0314445	-0.00222565	0.0797639	0.018233	0.0464471	0.0216145	0.00841923
372.6	0.0231094	2.06947	1.94539	1.50836	1.54555	0.662516	0.206627	0.0825767	0.00282289	0.328871	0.251315	0.175925	0.229085	0.0585083	0.133536	0.0815117	0.00249871	1.97714	1.54384	1.25135	0.649215	0.715704	0.369133	0.00952581	0.00667354	0.0313245	-0.00213765	0.0797959	0.019284	0.0461561	0.0235765	0.00999023
372.8	0.0225374	2.07059	1.94487	1.50946	1.54545	0.66196	0.206136	0.0819907	0.00284789	0.32967	0.250969	0.176822	0.228972	0.0579873	0.132725	0.0802167	0.00166271	1.97538	1.545	1.25268	0.649744	0.716284	0.369444	0.00909481	0.00650554	0.0317225	-0.00170065	0.0791339	0.019842	0.0462011	0.0231785	0.00949823
373	0.0232144	2.07023	1.94549	1.5091	1.54556	0.661929	0.205928	0.0819667	0.00343889	0.329497	0.250985	0.176505	0.227178	0.0575073	0.132055	0.0807387	0.000656707	1.97523	1.54502	1.25287	0.649493	0.716281	0.369635	0.0102888	0.00670254	0.0318135	-0.00181165	0.0796909	0.019028	0.0481571	0.0232045	0.00906623
373.2	0.0220724	2.06953	1.94513	1.50853	1.546	0.661183	0.206004	0.0820367	0.00413789	0.328301	0.249777	0.176773	0.227649	0.0574393	0.132759	0.0818167	0.00113371	1.97413	1.54508	1.25151	0.651201	0.716609	0.369458	0.0104448	0.00622954	0.0317755	-0.00216865	0.0802659	0.01836	0.0476531	0.0228395	0.00953023
373.4	0.0234624	2.06927	1.94527	1.50783	1.54652	0.661519	0.2069	0.0823487	0.00461289	0.328126	0.250039	0.177778	0.228381	0.0563093	0.132801	0.0821377	0.00100571	1.97494	1.54541	1.25099	0.650635	0.717654	0.368923	0.0105368	0.00698354	0.0325605	-0.00131665	0.0796459	0.017285	0.0465731	0.0231445	0.00964923
373.6	0.0230844	2.0684	1.94457	1.50698	1.54718	0.662662	0.207652	0.0826107	0.00370689	0.328187	0.250171	0.176268	0.227366	0.0565533	0.133457	0.0824617	0.00125071	1.97455	1.54449	1.24961	0.650729	0.718148	0.369118	0.00955481	0.00799054	0.0312865	-0.000689647	0.0802669	0.018229	0.0467901	0.0217075	0.00865223
373.8	0.0242484	2.06711	1.94503	1.50506	1.54686	0.66317	0.207885	0.0820647	0.00397289	0.327685	0.251001	0.177129	0.227155	0.0564103	0.13343	0.0834867	0.00157471	1.97469	1.54322	1.24728	0.65069	0.718149	0.368887	0.00971281	0.00834654	0.0313465	-0.00122165	0.0801249	0.017469	0.0466411	0.0215475	0.00951123
374	0.0239184	2.06777	1.94491	1.50564	1.54706	0.663699	0.208382	0.0813197	0.00388389	0.327228	0.251037	0.177298	0.228559	0.0566503	0.134253	0.0825037	0.00231171	1.97443	1.54338	1.2471	0.650609	0.717926	0.368939	0.00973781	0.0101005	0.0305755	-0.000680647	0.0797329	0.017826	0.0449571	0.0222655	0.00919323
374.2	0.0243974	2.06753	1.94518	1.50584	1.54689	0.663318	0.208001	0.0810467	0.00333389	0.327616	0.251627	0.177405	0.228011	0.0561733	0.13385	0.0825417	0.00161671	1.97486	1.54326	1.24856	0.649261	0.718078	0.369102	0.00929781	0.00974654	0.0307115	-0.000795647	0.0795089	0.018086	0.0453881	0.0227335	0.00909523
374.4	0.0238974	2.06844	1.94383	1.50578	1.54669	0.662479	0.207572	0.0806667	0.00270289	0.32816	0.251298	0.177778	0.227048	0.0575563	0.133019	0.0820207	0.00187971	1.97407	1.54257	1.24799	0.649317	0.71761	0.369245	0.00930181	0.00969054	0.0300465	-0.00105965	0.0794999	0.019041	0.0453551	0.0221365	0.00863223
374.6	0.0229644	2.06856	1.94479	1.506	1.54647	0.662663	0.206745	0.0804407	0.00365789	0.328535	0.251545	0.178749	0.226949	0.0580763	0.132164	0.0820087	0.00166171	1.97374	1.54249	1.24824	0.64944	0.716209	0.36991	0.00982681	0.00940354	0.0310965	-0.00177665	0.0791319	0.017995	0.0451701	0.0219515	0.00885223
374.8	0.0228264	2.0693	1.94523	1.50665	1.54743	0.661995	0.206694	0.0814647	0.00347789	0.328152	0.250629	0.177621	0.225891	0.0571823	0.132955	0.0822617	0.00235171	1.97492	1.54294	1.24931	0.648938	0.716297	0.369314	0.0100048	0.00968854	0.0307605	-0.00205165	0.0788379	0.017581	0.0447051	0.0226785	0.00822923
375	0.0230944	2.06899	1.94438	1.50655	1.54805	0.661218	0.205574	0.0825467	0.00355289	0.328775	0.249953	0.177668	0.226043	0.0565313	0.132917	0.0827167	0.00322371	1.97454	1.54238	1.24859	0.649197	0.715733	0.368034	0.00969081	0.00779554	0.0317965	-0.00228765	0.0799929	0.018141	0.0448481	0.0220625	0.00828623
375.2	0.0232134	2.0693	1.94356	1.50602	1.54759	0.661396	0.206717	0.0825727	0.00388589	0.32854	0.249818	0.178097	0.226318	0.0568603	0.132777	0.0823977	0.00435371	1.97395	1.54341	1.24745	0.649297	0.715661	0.368001	0.00979381	0.00806854	0.0324195	-0.00137265	0.0806469	0.018611	0.0453471	0.0225855	0.00883023
375.4	0.0234054	2.06868	1.94505	1.50568	1.54815	0.661663	0.206584	0.0826547	0.00340089	0.328086	0.250284	0.178108	0.227449	0.0556113	0.133195	0.0822497	0.00363871	1.97375	1.54345	1.24856	0.65042	0.714572	0.368005	0.0106538	0.00787554	0.0333595	-0.00192565	0.0813699	0.01816	0.0453611	0.0228585	0.00939123
375.6	0.0240114	2.0692	1.94431	1.50546	1.54796	0.661024	0.208117	0.0821047	0.00298989	0.327481	0.248512	0.177804	0.227454	0.0552443	0.132825	0.0824357	0.00387771	1.97371	1.5439	1.24852	0.650699	0.714666	0.367193	0.0105298	0.00731554	0.0341545	-0.00121865	0.0812829	0.017706	0.0457531	0.0234135	0.00906523
375.8	0.0233734	2.06972	1.944	1.50524	1.54766	0.661627	0.207645	0.0807747	0.00302789	0.326992	0.248335	0.178443	0.22861	0.0552393	0.132303	0.0821067	0.00441871	1.97196	1.5435	1.24748	0.651366	0.714211	0.366923	0.0104818	0.00613254	0.0343385	-0.00195365	0.0818329	0.017373	0.0468441	0.0228815	0.00925823
376	0.0241734	2.06954	1.94452	1.50548	1.54748	0.662173	0.208103	0.0797677	0.00252089	0.326724	0.248819	0.178507	0.228802	0.0552133	0.131903	0.0823927	0.00438571	1.97206	1.54335	1.24741	0.650604	0.714229	0.367253	0.0108498	0.00721354	0.0341995	-0.00184565	0.0814049	0.016831	0.0473731	0.0230325	0.00919223
376.2	0.0239254	2.06844	1.94563	1.50579	1.54791	0.662898	0.206938	0.0794657	0.00238089	0.326631	0.249149	0.178307	0.229031	0.0552633	0.133143	0.0819157	0.00345871	1.97133	1.54171	1.24708	0.650709	0.713502	0.367111	0.0109338	0.00756454	0.0335785	-0.00196265	0.0816269	0.016401	0.0471681	0.0218995	0.00823523
376.4	0.0235674	2.06866	1.94545	1.5061	1.54723	0.663384	0.206933	0.0799087	0.00317589	0.326708	0.249154	0.177443	0.228759	0.0557103	0.13209	0.0827807	0.00454871	1.97045	1.54171	1.24569	0.649421	0.714343	0.367121	0.0106548	0.00760254	0.0337995	-0.00152765	0.0816409	0.01734	0.0474071	0.0215065	0.00762423
376.6	0.0228814	2.06881	1.94589	1.50681	1.54724	0.663114	0.20617	0.0806077	0.00340289	0.326112	0.250272	0.177475	0.228935	0.0561923	0.132376	0.0825887	0.00376071	1.97038	1.54162	1.2455	0.648969	0.714297	0.366354	0.0112338	0.00825454	0.0326735	-0.00230465	0.0818129	0.018249	0.0465231	0.0209155	0.00852723
376.8	0.0228894	2.06779	1.94561	1.50588	1.54617	0.66312	0.206668	0.0818027	0.00358889	0.326818	0.250613	0.177766	0.228439	0.0564113	0.13213	0.0821117	0.00332771	1.97074	1.54257	1.246	0.648149	0.714574	0.366741	0.0108388	0.00869154	0.0319685	-0.000597647	0.0817479	0.019256	0.0452311	0.0211325	0.00896723
377	0.0220334	2.06807	1.9454	1.50533	1.54626	0.662963	0.207303	0.0832907	0.00346189	0.326045	0.250283	0.177625	0.227272	0.0567983	0.131861	0.0817507	0.00307171	1.97029	1.54249	1.24617	0.648373	0.714739	0.367212	0.0106058	0.00811954	0.0317935	-0.000982647	0.0815879	0.01843	0.0451821	0.0205835	0.00946023
377.2	0.0224494	2.06931	1.94587	1.50678	1.54614	0.661455	0.207675	0.0829037	0.00372589	0.325565	0.250886	0.177229	0.227106	0.0568813	0.130369	0.0819917	0.00316671	1.97127	1.54348	1.24662	0.648255	0.715518	0.367163	0.00948781	0.00781854	0.0317865	-0.00161165	0.0803369	0.018898	0.0446861	0.0205625	0.0101282
377.4	0.0230994	2.06981	1.94531	1.50706	1.54708	0.661175	0.206941	0.0829087	0.00308989	0.325225	0.249963	0.17651	0.226202	0.0571803	0.13067	0.0795907	0.00234771	1.97242	1.54442	1.24685	0.64913	0.715495	0.366251	0.00886881	0.00833754	0.0318215	-0.00255965	0.0799459	0.01827	0.0446161	0.0217715	0.0113242
377.6	0.0237244	2.06949	1.94526	1.50606	1.54714	0.662833	0.206368	0.0829907	0.00331389	0.32547	0.250249	0.176313	0.22541	0.0564833	0.131088	0.0800127	0.00319971	1.97159	1.54434	1.24626	0.648689	0.716087	0.366396	0.00765781	0.00824254	0.0323495	-0.00207965	0.0801709	0.017449	0.0447721	0.0221205	0.0105612
377.8	0.0243534	2.07078	1.94559	1.50724	1.54843	0.661852	0.205849	0.0833747	0.00307589	0.325272	0.249467	0.174936	0.224823	0.0566813	0.131206	0.0803297	0.00281171	1.97105	1.54278	1.24675	0.648617	0.715068	0.366533	0.00813481	0.00892654	0.0326565	-0.00274865	0.0805139	0.017194	0.0446901	0.0219635	0.0110012
378	0.0240364	2.07113	1.94644	1.50743	1.54837	0.661374	0.20652	0.0817857	0.00314789	0.32565	0.250008	0.174601	0.224999	0.0562673	0.13128	0.0804887	0.00292071	1.97105	1.54397	1.24636	0.648371	0.714577	0.365688	0.00721881	0.00944154	0.0316825	-0.00213265	0.0798159	0.017405	0.0448931	0.0227105	0.0108922
378.2	0.0227754	2.07049	1.94555	1.50695	1.54812	0.66156	0.206738	0.0819387	0.00324489	0.32496	0.248524	0.173555	0.22438	0.0571213	0.131875	0.0804427	0.00360871	1.96937	1.54327	1.24531	0.648602	0.714267	0.36519	0.00876181	0.0108015	0.0313585	-0.00240865	0.0804019	0.017254	0.0456271	0.0229685	0.0107652
378.4	0.0217404	2.07029	1.94531	1.50656	1.54722	0.661886	0.20757	0.0816697	0.00345589	0.324934	0.249205	0.174768	0.224605	0.0563693	0.132323	0.0829447	0.00428071	1.96827	1.54172	1.24591	0.647374	0.715374	0.365383	0.00977881	0.0109255	0.0316285	-0.000922647	0.0810369	0.018187	0.0451581	0.0211745	0.0104432
378.6	0.0207714	2.06917	1.94521	1.50643	1.54694	0.659983	0.208081	0.0808737	0.00338889	0.325193	0.248741	0.175139	0.225334	0.0563693	0.131349	0.0824147	0.00377571	1.96857	1.54189	1.24639	0.646745	0.71456	0.365206	0.00979481	0.0112945	0.0320325	-0.00128865	0.0804789	0.018684	0.0449941	0.0213915	0.0107412
378.8	0.0200254	2.06792	1.94469	1.50587	1.54597	0.661219	0.208145	0.0803627	0.00345189	0.325321	0.248603	0.175823	0.225783	0.0562643	0.131564	0.0825717	0.00363971	1.96816	1.54305	1.24538	0.646282	0.715284	0.365378	0.00913481	0.0113065	0.0317605	-0.00122065	0.0802259	0.019182	0.0455321	0.0211485	0.0111002
379	0.0200724	2.0664	1.94367	1.5069	1.54528	0.66067	0.207132	0.0797887	0.00379889	0.324772	0.248299	0.175547	0.225594	0.0571953	0.131598	0.0825197	0.00350771	1.96726	1.54198	1.24525	0.646648	0.715446	0.36484	0.0102928	0.0110345	0.0320145	-0.00105965	0.0800729	0.020052	0.0455541	0.0211655	0.0114282
379.2	0.0216794	2.06696	1.94447	1.50606	1.54654	0.661736	0.206312	0.0800367	0.00351889	0.326002	0.248067	0.175209	0.225362	0.0562723	0.131234	0.0814507	0.00330271	1.96704	1.54229	1.24651	0.645697	0.715565	0.364353	0.00942881	0.00968254	0.0329345	-0.00120665	0.0801799	0.019463	0.0448891	0.0212495	0.0106002
379.4	0.0218894	2.06565	1.94426	1.50629	1.54654	0.660972	0.205864	0.0795787	0.00289089	0.325242	0.247371	0.174754	0.225773	0.0564803	0.130747	0.0799357	0.00195171	1.96735	1.54292	1.24606	0.646049	0.713726	0.363321	0.00870581	0.00948854	0.0323645	-0.00222265	0.0805089	0.018691	0.0447691	0.0225845	0.0107512
379.6	0.0230074	2.06709	1.94425	1.50662	1.54645	0.66139	0.204511	0.0804777	0.00276189	0.323769	0.247221	0.175611	0.225981	0.0564593	0.130849	0.0802827	0.00308371	1.96666	1.54336	1.24559	0.646544	0.714145	0.364176	0.00891281	0.00897654	0.0323495	-0.00262765	0.0803139	0.018986	0.0457731	0.0228835	0.0112362
379.8	0.0238794	2.06727	1.94408	1.50572	1.54684	0.661254	0.204216	0.0799107	0.00218489	0.324337	0.247353	0.176044	0.226579	0.0566033	0.130699	0.0792617	0.00257471	1.96618	1.54327	1.24582	0.646748	0.71405	0.364124	0.00932581	0.00936854	0.0328965	-0.00256565	0.0810079	0.018636	0.0444631	0.0240045	0.0107192
380	0.0244854	2.06856	1.94543	1.50574	1.54733	0.662038	0.204216	0.0809067	0.00276289	0.324078	0.24731	0.17604	0.226584	0.0561233	0.130866	0.0788807	0.00186871	1.96661	1.54364	1.24606	0.645903	0.713713	0.364291	0.00896281	0.00907854	0.0341885	-0.00336965	0.0822359	0.018351	0.0441291	0.0242115	0.0102412
380.2	0.0235264	2.0681	1.94501	1.50702	1.54642	0.660943	0.205409	0.0812687	0.00248189	0.323283	0.247876	0.176994	0.226916	0.0563483	0.131075	0.0792457	0.00111871	1.96583	1.5432	1.24535	0.645598	0.712761	0.364513	0.00865081	0.00911254	0.0342155	-0.00236465	0.0817609	0.018543	0.0446841	0.0239645	0.0115502
380.4	0.0239064	2.0682	1.94493	1.50723	1.547	0.661647	0.205501	0.0806777	0.00245989	0.324087	0.247695	0.176487	0.226902	0.0569903	0.131405	0.0797467	0.00182671	1.96563	1.54192	1.24451	0.645852	0.713492	0.365271	0.00892481	0.00862154	0.0343085	-0.00185165	0.0804469	0.018797	0.0448241	0.0228965	0.0113962
380.6	0.0237394	2.06759	1.94497	1.50732	1.54688	0.661564	0.205997	0.0792847	0.00257889	0.324199	0.248092	0.175929	0.226806	0.0570493	0.131768	0.0798817	0.00131071	1.96596	1.54118	1.24487	0.645805	0.713498	0.364636	0.00911881	0.00838654	0.0342195	-0.00210165	0.0811929	0.018422	0.0455411	0.0225475	0.0102782
380.8	0.0231524	2.06783	1.94575	1.5082	1.5464	0.66096	0.206743	0.0794327	0.00311789	0.32347	0.247962	0.175342	0.225767	0.0571873	0.13148	0.0805467	0.00203871	1.96612	1.54099	1.24486	0.644397	0.714071	0.363378	0.00878681	0.00749254	0.0333915	-0.00197065	0.0807229	0.01878	0.0468761	0.0218575	0.0101542
381	0.0227824	2.06752	1.94439	1.50734	1.54552	0.66117	0.206297	0.0791547	0.00205889	0.323598	0.247272	0.175852	0.225514	0.0567643	0.131723	0.0808297	0.00243471	1.96579	1.54002	1.24473	0.64542	0.714226	0.364294	0.00903381	0.00778054	0.0322095	-0.00155165	0.0809959	0.01834	0.0469141	0.0214425	0.00981123
381.2	0.0229164	2.06715	1.94464	1.50604	1.54562	0.662068	0.205583	0.0784397	0.00189189	0.324243	0.246883	0.175127	0.225371	0.0565043	0.131739	0.0816787	0.00270971	1.96689	1.53932	1.24545	0.646231	0.714522	0.363577	0.0100268	0.00746654	0.0321245	-0.00186365	0.0807319	0.018702	0.0462781	0.0222095	0.00929223
381.4	0.0227684	2.06693	1.94495	1.50557	1.5443	0.660945	0.205378	0.0785747	0.00171989	0.324098	0.247347	0.175222	0.225128	0.0558573	0.13042	0.0810257	0.00348671	1.96616	1.5404	1.24655	0.645648	0.713606	0.364382	0.00931981	0.00783554	0.0323105	-0.00175665	0.0810049	0.018328	0.0463411	0.0232155	0.00892623
381.6	0.0222104	2.0671	1.94432	1.50534	1.545	0.66002	0.205762	0.0797997	0.00116989	0.324697	0.24655	0.174957	0.22322	0.0554683	0.130295	0.0803097	0.00296071	1.96554	1.5408	1.24659	0.646941	0.713123	0.363948	0.00996381	0.00766354	0.0318805	-0.000669647	0.0806769	0.018737	0.0452841	0.0231995	0.00895823
381.8	0.0221914	2.06733	1.94353	1.50597	1.54545	0.660543	0.205341	0.0798527	0.00113189	0.325005	0.247165	0.17479	0.222668	0.0556353	0.130065	0.0797557	0.00283871	1.96481	1.54036	1.24666	0.648298	0.712193	0.364349	0.00992981	0.00753954	0.0321965	-0.000919647	0.0811579	0.018456	0.0448761	0.0239665	0.00801423
382	0.0221624	2.06728	1.944	1.50615	1.54482	0.660405	0.206085	0.0800237	0.00191689	0.324743	0.247191	0.174379	0.223066	0.0555693	0.129882	0.0790257	0.00304471	1.96444	1.54018	1.24662	0.648026	0.712058	0.363235	0.0102158	0.00801054	0.0328045	-0.00141965	0.0806309	0.018836	0.0458281	0.0231735	0.00854523
382.2	0.0224844	2.06799	1.94372	1.5067	1.54504	0.659939	0.205896	0.0807557	0.00277889	0.324817	0.246746	0.17428	0.223647	0.0553813	0.128792	0.0782147	0.00377671	1.96322	1.54122	1.24528	0.646729	0.712151	0.363509	0.0104408	0.00831854	0.0328155	-0.00139265	0.0807859	0.018662	0.0452491	0.0227545	0.00807823
382.4	0.0231734	2.06869	1.94368	1.50728	1.54603	0.660015	0.205882	0.0801557	0.00389589	0.324832	0.246379	0.174553	0.223255	0.0553553	0.129822	0.0782117	0.00221771	1.96242	1.54162	1.24423	0.647064	0.712814	0.362776	0.0109338	0.00804154	0.0310815	-0.00143665	0.0806659	0.018661	0.0452541	0.0228065	0.00842823
382.6	0.0237764	2.06833	1.94357	1.50781	1.54515	0.661812	0.206135	0.0803337	0.00366489	0.324837	0.246925	0.173689	0.223741	0.0562343	0.129846	0.0779027	0.00248271	1.96313	1.54107	1.24358	0.645066	0.712965	0.362577	0.0100298	0.00897454	0.0315475	-0.00159265	0.0797629	0.018014	0.0448031	0.0229955	0.00882823
382.8	0.0240984	2.06802	1.94393	1.50761	1.54471	0.661394	0.206351	0.0804827	0.00297089	0.323048	0.246845	0.173513	0.224294	0.0552623	0.129635	0.0779197	0.00231771	1.96264	1.54092	1.24349	0.645575	0.712376	0.36221	0.00998881	0.00837854	0.0315065	-0.00175365	0.0801399	0.017477	0.0447111	0.0221705	0.00974423
383	0.0254834	2.06811	1.9433	1.50808	1.54581	0.661526	0.206009	0.0793317	0.00211189	0.323727	0.24648	0.17308	0.223232	0.0553683	0.128739	0.0781587	0.00211271	1.96152	1.542	1.24386	0.64493	0.71174	0.362362	0.00926881	0.00860754	0.0320025	-0.000915647	0.0811359	0.017797	0.0450411	0.0230835	0.0102492
383.2	0.0249864	2.0673	1.94305	1.50866	1.54526	0.662312	0.205246	0.0791947	0.00130889	0.322611	0.247	0.173769	0.222619	0.0549713	0.129117	0.0786647	0.00237071	1.96194	1.54212	1.2441	0.645757	0.711529	0.362466	0.00821581	0.00856554	0.0318565	-7.76e-05	0.0807559	0.017952	0.0457221	0.0234355	0.0108962
383.4	0.0243164	2.06726	1.9435	1.50794	1.54477	0.663437	0.204268	0.0796207	0.000950887	0.321245	0.247564	0.173725	0.22236	0.0552223	0.128577	0.0793667	0.00319971	1.96277	1.54078	1.24471	0.646172	0.710933	0.363069	0.00822081	0.00889154	0.0329665	-0.000335647	0.0813399	0.017834	0.0465581	0.0231915	0.0110162
383.6	0.0240784	2.06723	1.94477	1.50768	1.54524	0.663078	0.204982	0.0789637	0.00191989	0.321499	0.247041	0.173618	0.222795	0.0547223	0.129182	0.0801367	0.00351371	1.96126	1.54025	1.24558	0.646563	0.710738	0.363989	0.00771681	0.00800454	0.0326515	-0.000684647	0.0819549	0.017984	0.0462881	0.0221995	0.0109792
383.8	0.0244034	2.06685	1.94486	1.50675	1.54615	0.662875	0.203963	0.0791337	0.00202489	0.322261	0.246875	0.174111	0.222249	0.0567003	0.129579	0.0802727	0.00404071	1.96196	1.54023	1.24509	0.645892	0.710854	0.364161	0.00776581	0.00939554	0.0336175	-0.000581647	0.0811929	0.018402	0.0467481	0.0222555	0.0106342
384	0.0228474	2.06658	1.94447	1.5058	1.54581	0.661864	0.204125	0.0806597	0.00255589	0.321081	0.247215	0.175155	0.222788	0.0571023	0.129091	0.0807707	0.00473371	1.96285	1.5388	1.24349	0.646294	0.710581	0.364585	0.00766181	0.00934954	0.0331085	-0.000147647	0.0797749	0.01772	0.0452191	0.0223185	0.00984223
384.2	0.0231034	2.06793	1.94456	1.50506	1.54574	0.66183	0.204791	0.0805147	0.00332189	0.320452	0.246975	0.175206	0.222753	0.0570673	0.129705	0.0806137	0.00364971	1.96359	1.53749	1.24352	0.646802	0.711239	0.363871	0.00855081	0.00988254	0.0325595	-0.000631647	0.0811429	0.017868	0.0451491	0.0220395	0.00946723
384.4	0.0229204	2.06682	1.94462	1.50478	1.54654	0.66041	0.206189	0.0807117	0.00384489	0.321095	0.245796	0.174241	0.224106	0.0570703	0.130104	0.0807227	0.00352671	1.96316	1.53847	1.2435	0.646805	0.711651	0.362739	0.00805181	0.00980354	0.0325075	-0.000467647	0.0804499	0.018434	0.0443841	0.0215055	0.0100202
384.6	0.0228254	2.06709	1.94312	1.50493	1.54656	0.660656	0.205699	0.0811447	0.00314389	0.320662	0.246243	0.175473	0.223959	0.0575173	0.128909	0.0808287	0.00264471	1.96214	1.53866	1.24297	0.646512	0.712895	0.361638	0.00735881	0.0100405	0.0325705	-0.000532647	0.0800039	0.018589	0.0449961	0.0220745	0.00956523
384.8	0.0229444	2.06778	1.9429	1.50502	1.54601	0.660036	0.206408	0.0803697	0.00387789	0.320713	0.245179	0.175512	0.223663	0.0556783	0.12954	0.0812847	0.00242071	1.96257	1.53818	1.24333	0.647081	0.712363	0.360749	0.00791481	0.00961154	0.0318445	-0.000724647	0.0800299	0.018671	0.0452151	0.0218695	0.0101942
385	0.0234534	2.06883	1.94364	1.50459	1.54699	0.660316	0.206336	0.0802117	0.00388589	0.320278	0.244693	0.1743	0.223942	0.0545453	0.130205	0.0800457	0.00204771	1.96153	1.53945	1.24415	0.646319	0.71296	0.361006	0.00804981	0.00969454	0.0316965	-0.000906647	0.0805809	0.019665	0.0457081	0.0218735	0.0108302
385.2	0.0236324	2.06825	1.94272	1.50423	1.54789	0.659179	0.207154	0.0798527	0.00308889	0.321601	0.245428	0.174341	0.223871	0.0554093	0.128772	0.0809527	0.00231271	1.96085	1.53986	1.24413	0.64618	0.712271	0.361265	0.00699181	0.00848554	0.0320065	-0.00178765	0.0795959	0.019132	0.0455871	0.0226035	0.0118252
385.4	0.0234774	2.06821	1.94247	1.50452	1.54656	0.659858	0.206288	0.0798147	0.00334389	0.321272	0.24598	0.174322	0.222769	0.0550913	0.128897	0.0808457	0.00316471	1.95998	1.53929	1.24364	0.645868	0.711966	0.361227	0.00811981	0.00871454	0.0328535	-0.00192265	0.0801579	0.019229	0.0455421	0.0227135	0.00996323
385.6	0.0240084	2.06792	1.94233	1.50417	1.54584	0.659545	0.205406	0.0791797	0.00376389	0.321315	0.244906	0.17323	0.222962	0.0550073	0.12944	0.0805497	0.00377171	1.96061	1.53913	1.2428	0.645486	0.71021	0.360904	0.00941681	0.00887154	0.0339045	-0.00170565	0.0804609	0.019477	0.0452041	0.0224215	0.0101352
385.8	0.0241264	2.06702	1.94311	1.50432	1.54622	0.660541	0.205886	0.0796077	0.00422189	0.320602	0.245621	0.172826	0.22293	0.0551663	0.128624	0.0800767	0.00319771	1.95931	1.53957	1.24275	0.643759	0.71035	0.361657	0.00920781	0.00855554	0.0332775	-0.00107165	0.0802779	0.019423	0.0452721	0.0223575	0.00897823
386	0.0246064	2.06515	1.9428	1.50571	1.54544	0.660194	0.205946	0.0792077	0.00316289	0.321224	0.245679	0.173188	0.22285	0.0555243	0.129019	0.0809857	0.00362071	1.95951	1.54046	1.24309	0.644989	0.710066	0.360525	0.00911081	0.00771354	0.0337285	-0.00243965	0.0808049	0.018748	0.0449411	0.0218615	0.00818123
386.2	0.0243714	2.06473	1.94281	1.50643	1.54495	0.659986	0.205322	0.0804847	0.00297989	0.320316	0.244885	0.172807	0.222146	0.0549033	0.129054	0.0798227	0.00334771	1.95818	1.54027	1.24301	0.64483	0.710028	0.360979	0.00932881	0.00881454	0.0334475	-0.00202865	0.0806409	0.01863	0.0450381	0.0217545	0.00701923
386.4	0.0245414	2.06547	1.94364	1.50712	1.54548	0.660396	0.206171	0.0801227	0.00257289	0.320797	0.244692	0.173686	0.222274	0.0552723	0.128856	0.0798727	0.00297971	1.95822	1.53991	1.24309	0.643621	0.709984	0.360973	0.00825681	0.00859554	0.0323335	-0.00168065	0.0797399	0.018327	0.0452011	0.0220565	0.00914223
386.6	0.0244254	2.0654	1.94328	1.50746	1.54501	0.659717	0.206377	0.0804467	0.00198289	0.320028	0.244896	0.174758	0.22188	0.0540583	0.128634	0.0799067	0.00326371	1.9576	1.54072	1.2434	0.64444	0.710725	0.36065	0.00874281	0.00846754	0.0315595	-0.00136265	0.0793519	0.017688	0.0450061	0.0221165	0.00904123
386.8	0.0240094	2.06637	1.94264	1.50778	1.54451	0.660398	0.20644	0.0802267	0.00126389	0.320864	0.244722	0.174101	0.222026	0.0545973	0.128434	0.0799617	0.00367171	1.95748	1.54053	1.24268	0.644536	0.71078	0.361052	0.00810581	0.00859254	0.0328985	-0.00127865	0.0797899	0.017382	0.0436861	0.0230505	0.00967423
387	0.0237664	2.0671	1.94316	1.50646	1.54393	0.661075	0.205864	0.0802367	0.00224889	0.32048	0.244632	0.175352	0.22143	0.0538483	0.128598	0.0803857	0.00359971	1.95669	1.53913	1.24246	0.643162	0.710927	0.361064	0.00850581	0.00798254	0.0321975	-0.000637647	0.0797589	0.018246	0.0446471	0.0239815	0.00967223
387.2	0.0237234	2.06719	1.94385	1.50628	1.5432	0.66146	0.206406	0.0792087	0.00289689	0.31991	0.244622	0.175271	0.221439	0.0544593	0.128685	0.0803027	0.00422071	1.95673	1.53878	1.24244	0.642952	0.71073	0.36098	0.00786881	0.00734754	0.0338225	-0.000571647	0.0806279	0.019261	0.0455301	0.0236255	0.00972423
387.4	0.0236834	2.06635	1.94268	1.5051	1.54391	0.660868	0.205916	0.0804707	0.00292089	0.319287	0.243835	0.174694	0.221653	0.0545523	0.128319	0.0800917	0.00418771	1.95708	1.53933	1.24206	0.644359	0.709773	0.360686	0.00855881	0.00765154	0.0344585	-0.00128765	0.0812509	0.018182	0.0455831	0.0236275	0.00943323
387.6	0.0237964	2.06604	1.94386	1.50571	1.54501	0.661589	0.206047	0.0802547	0.00282589	0.319456	0.244206	0.173629	0.221331	0.0559523	0.128258	0.0795467	0.00410971	1.95729	1.53866	1.24149	0.643582	0.708847	0.362164	0.00795281	0.00799154	0.0340925	-0.00238065	0.0820229	0.018872	0.0468351	0.0246915	0.00969523
387.8	0.0235144	2.065	1.94299	1.50549	1.54531	0.661226	0.205632	0.0801397	0.00270889	0.318467	0.243997	0.173821	0.221706	0.0552793	0.128467	0.0798867	0.00362971	1.95614	1.53844	1.24165	0.643989	0.709044	0.360318	0.00814881	0.00741554	0.0341365	-0.00225365	0.0814019	0.019557	0.0474131	0.0252455	0.0102492
388	0.0222644	2.06431	1.94297	1.50623	1.54567	0.661141	0.204988	0.0809147	0.00250189	0.318902	0.243832	0.173445	0.221737	0.0561463	0.127636	0.0796667	0.00392571	1.95602	1.53867	1.24122	0.64471	0.70868	0.360612	0.00849981	0.00925454	0.0338545	-0.00185965	0.0807769	0.018629	0.0472581	0.0251435	0.0104912
388.2	0.0226084	2.06424	1.94309	1.506	1.54682	0.661495	0.203708	0.0805607	0.00212889	0.319332	0.243283	0.173014	0.22184	0.0548823	0.128023	0.0801827	0.00334371	1.95574	1.53817	1.24086	0.644181	0.708689	0.360275	0.00839981	0.00854554	0.0329875	-0.00197965	0.0806729	0.017653	0.0469311	0.0252645	0.0107902
388.4	0.0224194	2.06442	1.9433	1.50662	1.54634	0.661625	0.203714	0.0799607	0.00182489	0.319024	0.243847	0.173759	0.220839	0.0550663	0.12846	0.0805527	0.00262571	1.95464	1.53762	1.24083	0.643351	0.708798	0.360547	0.00772581	0.00825454	0.0331795	-0.00149865	0.0809789	0.017902	0.0469761	0.0259985	0.00976823
388.6	0.0217634	2.06506	1.94243	1.50587	1.54581	0.661447	0.203849	0.0803427	0.00229989	0.318549	0.243421	0.173503	0.220821	0.0546353	0.128554	0.0802837	0.00260371	1.95381	1.53715	1.24187	0.643203	0.709002	0.359667	0.00752181	0.00870554	0.0336745	-0.000761647	0.0805079	0.017452	0.0459271	0.0253075	0.00872423
388.8	0.0231554	2.06509	1.94333	1.50559	1.54596	0.661149	0.20417	0.0813687	0.00329489	0.318596	0.243245	0.17306	0.221459	0.0547973	0.128151	0.0798157	0.00300471	1.95432	1.53746	1.24137	0.643173	0.709043	0.360898	0.00774981	0.00952254	0.0329095	-0.00128765	0.0806259	0.016724	0.0460401	0.0247945	0.00813523
389	0.0234764	2.06564	1.9428	1.50517	1.54591	0.660552	0.204553	0.0800587	0.00319689	0.318137	0.243517	0.173476	0.221162	0.0544543	0.128184	0.0799697	0.00219171	1.95443	1.53731	1.24146	0.642504	0.708942	0.360419	0.00696481	0.00914854	0.0333545	-0.00152765	0.0812029	0.016348	0.0449201	0.0252365	0.00788923
389.2	0.0236634	2.0645	1.9428	1.50499	1.54492	0.660072	0.204279	0.0802557	0.00446189	0.318483	0.242833	0.172492	0.221146	0.0566413	0.12772	0.0786957	0.00324071	1.95494	1.53723	1.24129	0.642652	0.70781	0.360416	0.00770981	0.0103825	0.0335975	-0.00160265	0.0802529	0.016779	0.0455441	0.0249455	0.00779523
389.4	0.0242434	2.06475	1.94281	1.50413	1.54477	0.659508	0.203777	0.0800337	0.00423589	0.319043	0.242243	0.171914	0.221734	0.0564143	0.127395	0.0786927	0.00393971	1.95446	1.5365	1.24213	0.642301	0.708698	0.360375	0.00811481	0.0103705	0.0340325	-0.00172065	0.0804089	0.016422	0.0453471	0.0242015	0.00799923
389.6	0.0241484	2.0649	1.94326	1.50477	1.54483	0.659337	0.203749	0.0794897	0.00396089	0.31878	0.242154	0.172807	0.221934	0.0553953	0.125904	0.0795897	0.00389171	1.95494	1.53549	1.24112	0.642568	0.708397	0.360075	0.00811381	0.00990854	0.0333175	-0.00157665	0.0809179	0.015602	0.0449141	0.0244455	0.00926623
389.8	0.0232054	2.06445	1.9434	1.50469	1.54467	0.65942	0.203161	0.0782717	0.00335789	0.319384	0.242143	0.173596	0.221413	0.0557233	0.125897	0.0799117	0.00435771	1.95468	1.53503	1.24211	0.642375	0.708005	0.360405	0.00893581	0.0100375	0.0335545	-0.00194265	0.0803409	0.015501	0.0455311	0.0244685	0.00878923
390	0.0238974	2.06452	1.94371	1.50533	1.54369	0.660188	0.203538	0.0791777	0.00382989	0.319811	0.241696	0.171762	0.221453	0.0558773	0.126583	0.0789667	0.00394671	1.95411	1.53446	1.24173	0.642849	0.707913	0.360264	0.00942981	0.0104785	0.0333455	-0.00168365	0.0795619	0.016368	0.0456161	0.0234335	0.00917523
390.2	0.0237934	2.06533	1.94302	1.50568	1.54408	0.660494	0.20453	0.0799247	0.00282189	0.318598	0.242451	0.172814	0.221759	0.0537253	0.127405	0.0794787	0.00358971	1.95339	1.53477	1.24165	0.642551	0.708521	0.35989	0.00923081	0.0102605	0.0341405	-0.00131765	0.0802199	0.015846	0.0439511	0.0238925	0.00967923
390.4	0.0239354	2.0663	1.94246	1.50573	1.54301	0.660971	0.204991	0.0802387	0.00371489	0.318451	0.242936	0.172995	0.222218	0.0531013	0.127572	0.0784227	0.00314371	1.95378	1.53545	1.24181	0.642501	0.708441	0.359966	0.00942081	0.0101975	0.0330675	-0.000641647	0.0808719	0.01684	0.0436631	0.0238275	0.00938923
390.6	0.0252504	2.06599	1.94284	1.5052	1.54295	0.660344	0.205011	0.0808467	0.00337589	0.318329	0.243115	0.172386	0.222238	0.0541263	0.128328	0.0784177	0.00248271	1.95383	1.53714	1.24169	0.64259	0.707671	0.35986	0.0102038	0.0105165	0.0331535	-0.000339647	0.0804239	0.01731	0.0440481	0.0238805	0.00957723
390.8	0.0247574	2.06705	1.942	1.50647	1.5419	0.660502	0.205773	0.0819747	0.00325089	0.317498	0.2431	0.170643	0.222973	0.0542653	0.129028	0.0779767	0.00255971	1.95412	1.53662	1.24156	0.642602	0.707877	0.359446	0.00966581	0.00941754	0.0342925	-0.000512647	0.0808769	0.016639	0.0435331	0.0241135	0.0106132
391	0.0250254	2.06635	1.94207	1.50588	1.54383	0.659473	0.205898	0.0822917	0.00300489	0.316984	0.242821	0.170987	0.223527	0.0553413	0.127989	0.0781757	0.00239271	1.95508	1.53695	1.24148	0.641914	0.707529	0.359247	0.00954481	0.00862254	0.0340565	-0.00121765	0.0811529	0.016045	0.0440761	0.0242045	0.0106532
391.2	0.0237834	2.06663	1.94224	1.5051	1.54372	0.659029	0.206658	0.0815267	0.00385089	0.317433	0.242342	0.17072	0.222907	0.0552933	0.127938	0.0778897	0.00221971	1.95419	1.53659	1.24118	0.641397	0.707618	0.359858	0.00983481	0.00834054	0.0328245	-0.00137765	0.0814669	0.016219	0.0452151	0.0248945	0.00975023
391.4	0.0239504	2.06595	1.94288	1.50634	1.54481	0.658582	0.20675	0.0810217	0.00271789	0.317623	0.241757	0.171226	0.222725	0.0550883	0.127678	0.0787807	0.00256971	1.95418	1.53589	1.23996	0.641185	0.706595	0.360079	0.00963181	0.00810254	0.0329945	-0.00232165	0.0805059	0.016352	0.0457291	0.0248805	0.0108832
391.6	0.0233424	2.06562	1.94216	1.50569	1.54643	0.659045	0.205764	0.0806977	0.00266289	0.318176	0.241123	0.171168	0.222104	0.0545403	0.128096	0.0795297	0.00271771	1.95385	1.53558	1.24087	0.641271	0.707281	0.360441	0.00929181	0.00847454	0.0327365	-0.00299165	0.0807659	0.01572	0.0457371	0.0253475	0.0101372
391.8	0.0244394	2.06514	1.94192	1.50437	1.54622	0.658343	0.204429	0.0794137	0.00235689	0.318686	0.240731	0.172306	0.220694	0.0543863	0.127363	0.0792877	0.00261571	1.95283	1.53612	1.24014	0.641351	0.707142	0.360001	0.00888681	0.00986154	0.0320165	-0.00226065	0.0814859	0.016838	0.0454441	0.0242655	0.0102452
392	0.0237884	2.06578	1.94235	1.50495	1.54532	0.658973	0.204613	0.0785497	0.00162289	0.318345	0.241649	0.172026	0.219482	0.0528853	0.128385	0.0798357	0.00366571	1.95205	1.53569	1.24035	0.642118	0.707497	0.358603	0.00965281	0.00935154	0.0321955	-0.00174465	0.0818869	0.016955	0.0450061	0.0240735	0.0102862
392.2	0.0257444	2.06595	1.94217	1.50547	1.54496	0.659392	0.202846	0.0790597	0.00126589	0.318437	0.242394	0.1717	0.220226	0.0530263	0.127829	0.0796157	0.00355171	1.95237	1.53678	1.24007	0.642254	0.708332	0.358086	0.00968081	0.0101795	0.0324575	-0.00202165	0.0812019	0.017424	0.0442931	0.0221615	0.0111552
392.4	0.0252854	2.06624	1.94153	1.5051	1.54482	0.659515	0.202544	0.0791397	0.00184989	0.317481	0.24289	0.170594	0.220216	0.0535013	0.128233	0.0793457	0.00433371	1.95241	1.53705	1.24032	0.643302	0.709252	0.35803	0.00942781	0.0102385	0.0322925	-0.00194765	0.0816199	0.016328	0.0432531	0.0224805	0.0100912
392.6	0.0249674	2.06546	1.94219	1.506	1.54277	0.659358	0.203418	0.0780527	0.00200889	0.318036	0.242708	0.170616	0.220384	0.0544513	0.128461	0.0788227	0.00434471	1.95198	1.53636	1.23945	0.642474	0.709683	0.357868	0.00882081	0.00961454	0.0331255	-0.00224465	0.0811429	0.016876	0.0431161	0.0223365	0.0108532
392.8	0.0237424	2.06587	1.94274	1.50611	1.54422	0.659811	0.204732	0.0786527	0.00269689	0.317088	0.242007	0.170277	0.220603	0.0543603	0.128045	0.0790747	0.00455871	1.95155	1.53588	1.23946	0.641979	0.709356	0.356986	0.00919081	0.00906754	0.0323315	-0.000815647	0.0815739	0.01772	0.0436201	0.0227395	0.0101132
393	0.0240994	2.06654	1.9419	1.50574	1.54366	0.660975	0.204983	0.0773187	0.00307389	0.317223	0.240916	0.17095	0.22215	0.0547503	0.127262	0.0778797	0.00443171	1.95014	1.53595	1.2388	0.641293	0.708389	0.358179	0.00872081	0.00949754	0.0330595	-0.000232647	0.0814479	0.018078	0.0429721	0.0237615	0.00959023
393.2	0.0226934	2.06625	1.9417	1.50508	1.54495	0.661193	0.205098	0.0770087	0.00325789	0.317688	0.240013	0.170384	0.22137	0.0555073	0.127905	0.0790877	0.00398571	1.95006	1.53548	1.23952	0.641875	0.707439	0.357917	0.00851781	0.00876054	0.0326365	-7.46e-05	0.0817589	0.018113	0.0437221	0.0247615	0.00876923
393.4	0.0226184	2.06575	1.94214	1.50504	1.54474	0.661397	0.20487	0.0768497	0.00303289	0.317064	0.239329	0.170655	0.220729	0.0563053	0.127503	0.0796287	0.00348971	1.94871	1.53616	1.23968	0.64091	0.707405	0.357211	0.00855981	0.00968254	0.0326995	0.000796353	0.0818859	0.018862	0.0443421	0.0251995	0.00968723
393.6	0.0231484	2.06643	1.94269	1.50434	1.54545	0.661967	0.204745	0.0779587	0.00344089	0.316321	0.239587	0.169468	0.220666	0.0558213	0.126984	0.0796067	0.00352871	1.94859	1.53681	1.23972	0.640854	0.70655	0.35646	0.00875381	0.00894954	0.0318925	0.00121435	0.0828359	0.018797	0.0450831	0.0256785	0.0101502
393.8	0.0236964	2.0658	1.94181	1.50444	1.54511	0.661229	0.204272	0.0773897	0.00286989	0.31726	0.240775	0.170232	0.220302	0.0557683	0.127707	0.0791877	0.00317471	1.94912	1.53765	1.24046	0.640536	0.707204	0.357388	0.00832281	0.00927754	0.0322865	0.000214353	0.0809709	0.017203	0.0446341	0.0254695	0.0106462
394	0.0236874	2.06503	1.94258	1.50438	1.54539	0.660467	0.203393	0.0796477	0.00333689	0.316493	0.240576	0.170179	0.219741	0.0556113	0.128254	0.0802227	0.00329271	1.94998	1.53778	1.2398	0.640111	0.707693	0.358299	0.00765381	0.00954154	0.0317275	-0.00110565	0.0806259	0.017481	0.0456351	0.0251935	0.0111822
394.2	0.0247124	2.06542	1.94179	1.50526	1.54378	0.659782	0.204087	0.0791007	0.00242489	0.3161	0.241227	0.17139	0.219864	0.0547743	0.127304	0.0793587	0.00362371	1.94939	1.53725	1.23962	0.639199	0.707759	0.357658	0.00754481	0.00963454	0.0321995	-0.00159465	0.0798609	0.016497	0.0450871	0.0253795	0.0118372
394.4	0.0247934	2.06562	1.9427	1.50528	1.54436	0.660216	0.205122	0.0788357	0.00198189	0.316429	0.241428	0.171245	0.220992	0.0540273	0.127043	0.0788267	0.00328271	1.94932	1.53616	1.23928	0.639006	0.707415	0.35804	0.00730281	0.00943854	0.0320145	-0.00243165	0.0789359	0.016617	0.0457581	0.0239565	0.0120902
394.6	0.0255854	2.06473	1.94203	1.50604	1.54367	0.659909	0.204754	0.0791327	0.00228389	0.316711	0.241244	0.171887	0.220732	0.0533063	0.127001	0.0787827	0.00368471	1.94881	1.53604	1.23864	0.639732	0.707496	0.358107	0.00728981	0.0102415	0.0328875	-0.00166765	0.0788329	0.016291	0.0454141	0.0227935	0.0106722
394.8	0.0255074	2.0655	1.94297	1.50557	1.54338	0.660292	0.204519	0.0793787	0.00240789	0.316078	0.240187	0.170547	0.221177	0.0530953	0.126506	0.0792027	0.00381571	1.94835	1.53565	1.23842	0.640374	0.706571	0.357939	0.00773581	0.0100885	0.0334625	-0.00281565	0.0798989	0.017098	0.0447961	0.0240235	0.0102802
395	0.0259994	2.06492	1.94242	1.50512	1.54396	0.660564	0.204453	0.0780907	0.00171289	0.316268	0.240948	0.169477	0.220108	0.0540953	0.126286	0.0793377	0.00413771	1.94907	1.53511	1.23943	0.640549	0.706419	0.357342	0.00765481	0.0103395	0.0338295	-0.00243765	0.0799919	0.015904	0.0447071	0.0237245	0.0109142
395.2	0.0257684	2.06511	1.94396	1.50428	1.5445	0.660447	0.203839	0.0793777	0.00289989	0.316112	0.240472	0.169552	0.220555	0.0545563	0.126917	0.0793527	0.00444371	1.9491	1.53539	1.23953	0.640463	0.705113	0.358041	0.00802781	0.00979454	0.0337545	-0.00167165	0.0805219	0.01602	0.0444941	0.0236625	0.0108732
395.4	0.0258554	2.06474	1.94236	1.50335	1.54386	0.660398	0.202879	0.0793767	0.00335789	0.316144	0.240726	0.169083	0.219311	0.0542343	0.126957	0.0797427	0.00447871	1.94963	1.53532	1.23925	0.641486	0.705044	0.358102	0.00799581	0.00981154	0.0341415	-0.00168165	0.0822929	0.016116	0.0429091	0.0251405	0.0107572
395.6	0.0244894	2.0658	1.94272	1.50269	1.54492	0.659907	0.203611	0.0788887	0.00338889	0.315775	0.240134	0.16897	0.219459	0.0558563	0.12695	0.0787107	0.00477271	1.95042	1.53424	1.24001	0.640647	0.704004	0.359177	0.00782881	0.00954154	0.0334215	-0.00229865	0.0816919	0.016986	0.0423231	0.0256075	0.0119162
395.8	0.0244554	2.06515	1.94338	1.503	1.54465	0.659844	0.203924	0.0799777	0.00390789	0.315057	0.24055	0.16935	0.218764	0.0563243	0.127413	0.0787447	0.00434571	1.95061	1.53332	1.23895	0.640297	0.703497	0.359198	0.00709181	0.00903954	0.0328185	-0.00140465	0.0816129	0.015991	0.0435841	0.0239195	0.0114452
396	0.0241824	2.06694	1.94266	1.50315	1.54398	0.659051	0.204742	0.0798747	0.00455289	0.316033	0.239313	0.170287	0.219853	0.0553863	0.12676	0.0775167	0.00391971	1.94797	1.53422	1.23881	0.63996	0.703937	0.359169	0.00696481	0.00833954	0.0328345	-0.00149865	0.0825639	0.015786	0.0434741	0.0242455	0.0100322
396.2	0.0239864	2.06577	1.94251	1.50385	1.54414	0.659674	0.204603	0.0787907	0.00436989	0.315941	0.238628	0.169582	0.218857	0.0557593	0.126452	0.0775637	0.00326371	1.94854	1.53372	1.23897	0.640617	0.705134	0.359036	0.00697681	0.00834654	0.0327535	-0.00151765	0.0819279	0.015568	0.0441471	0.0242125	0.0106142
396.4	0.0241404	2.06589	1.94392	1.50439	1.54394	0.659496	0.20505	0.0798127	0.00440489	0.315842	0.238063	0.170151	0.219188	0.0555473	0.125907	0.0770617	0.00292771	1.94787	1.53389	1.239	0.639143	0.705131	0.358416	0.00634681	0.00781054	0.0335495	-0.000989647	0.0809579	0.015249	0.0448571	0.0229155	0.0100212
396.6	0.0245044	2.06533	1.94344	1.50494	1.54384	0.658874	0.204888	0.0797127	0.00439989	0.315138	0.238476	0.170641	0.218951	0.0546933	0.125727	0.0777597	0.00306271	1.94714	1.53443	1.23828	0.639934	0.706219	0.357236	0.00647881	0.00727054	0.0333635	-0.00120465	0.0807789	0.014738	0.0449871	0.0239375	0.00928123
396.8	0.0242264	2.06616	1.94192	1.50533	1.54378	0.658833	0.20472	0.0790777	0.00392089	0.316005	0.237754	0.171216	0.219937	0.0533083	0.125035	0.0776167	0.00263171	1.94634	1.53548	1.23893	0.640549	0.707688	0.356902	0.00633481	0.00747654	0.0333015	-0.00188565	0.0796519	0.014925	0.0446311	0.0253675	0.0100432
397	0.0240314	2.06511	1.94264	1.5058	1.54368	0.659397	0.203483	0.0801477	0.00327889	0.316093	0.238261	0.170953	0.219287	0.0539343	0.125685	0.0784297	0.00160771	1.94697	1.53457	1.23895	0.640215	0.707151	0.356347	0.00651681	0.00852354	0.0329805	-0.000415647	0.0790259	0.015342	0.0443741	0.0248105	0.0109212
397.2	0.0241174	2.06548	1.94282	1.50527	1.5431	0.658749	0.204308	0.0798707	0.00292589	0.315961	0.238711	0.17087	0.220488	0.0537743	0.126063	0.0779467	0.00216371	1.94634	1.53467	1.23898	0.640474	0.707062	0.356618	0.00616581	0.00943754	0.0324825	-0.00101565	0.0798099	0.015822	0.0432491	0.0246115	0.0105132
397.4	0.0237914	2.065	1.9421	1.50475	1.54405	0.658853	0.203819	0.0800667	0.00305189	0.317021	0.239461	0.170967	0.21975	0.0538893	0.126767	0.0768637	0.00254271	1.9466	1.53553	1.2391	0.641347	0.70697	0.356381	0.00706381	0.00915554	0.0310445	-0.000713647	0.0799519	0.015217	0.0432611	0.0262185	0.0106202
397.6	0.0243024	2.06562	1.94277	1.50453	1.5431	0.659713	0.203524	0.0795207	0.00207589	0.317428	0.239186	0.170483	0.22001	0.0538153	0.126228	0.0763177	0.00224971	1.94615	1.53561	1.23963	0.641103	0.70679	0.355902	0.00644781	0.0100695	0.0312995	-0.000571647	0.0798799	0.015298	0.0436001	0.0249895	0.0109112
397.8	0.0242094	2.06357	1.94279	1.50496	1.54327	0.659398	0.203125	0.0799297	0.00255389	0.316959	0.239012	0.169646	0.219066	0.0544223	0.126476	0.0769257	0.00245671	1.94624	1.53556	1.23944	0.640705	0.705663	0.356241	0.00769581	0.00959354	0.0321385	-0.000423647	0.0812739	0.015761	0.0441741	0.0240525	0.0110122
398	0.0238054	2.06271	1.94258	1.50512	1.54313	0.658304	0.203893	0.0792927	0.00276689	0.31557	0.238807	0.169614	0.219133	0.0539123	0.125444	0.0763507	0.00397671	1.94712	1.53538	1.2391	0.641354	0.70517	0.356118	0.00749381	0.00846754	0.0326265	-0.00124065	0.0812439	0.016256	0.0439951	0.0242885	0.0108772
398.2	0.0236004	2.06303	1.94231	1.50513	1.54387	0.659336	0.203437	0.0804097	0.00280089	0.315391	0.23866	0.169984	0.217238	0.0536723	0.125578	0.0772347	0.00368471	1.9464	1.53576	1.23833	0.64149	0.704004	0.355639	0.00788581	0.00848254	0.0335675	-0.000543647	0.0813719	0.016085	0.0447161	0.0238475	0.0102262
398.4	0.0236374	2.0631	1.94269	1.50493	1.54267	0.658879	0.203462	0.0791657	0.00300689	0.314867	0.238257	0.169429	0.218255	0.0547353	0.125059	0.0779697	0.00381171	1.94599	1.53538	1.23798	0.64083	0.703949	0.356085	0.00799581	0.00942154	0.0342675	-4.96e-05	0.0821399	0.016691	0.0450921	0.0229605	0.0101812
398.6	0.0230304	2.06333	1.94201	1.50422	1.5426	0.658596	0.203367	0.0796707	0.00409589	0.314521	0.238273	0.170172	0.218588	0.0551613	0.126393	0.0781507	0.00376071	1.94598	1.5345	1.23744	0.640193	0.703054	0.356765	0.00748781	0.00879254	0.0352585	0.000164353	0.0827109	0.01666	0.0449031	0.0229725	0.0109072
398.8	0.0236464	2.06421	1.94377	1.50268	1.54243	0.65982	0.20366	0.0794347	0.00395289	0.314148	0.238821	0.170658	0.218011	0.0557433	0.125783	0.0768437	0.00443971	1.94586	1.53403	1.23717	0.639513	0.703912	0.356306	0.00672381	0.00914754	0.0349995	0.000684353	0.0829119	0.016736	0.0441521	0.0237115	0.0105392
399	0.0243124	2.06469	1.94391	1.50166	1.54175	0.660496	0.202586	0.0792197	0.00363089	0.31438	0.238979	0.170234	0.21843	0.0552123	0.126663	0.0770267	0.00347571	1.94489	1.53427	1.23778	0.639679	0.704241	0.357	0.00705381	0.00986954	0.0344425	0.000461353	0.0829499	0.016017	0.0452181	0.0236905	0.0107902
399.2	0.0243594	2.06408	1.94389	1.50222	1.54143	0.65964	0.202737	0.0793807	0.00342089	0.313569	0.239149	0.170225	0.219565	0.0550893	0.125877	0.0770317	0.00424071	1.94427	1.53287	1.23921	0.639543	0.705372	0.355901	0.00647081	0.00898454	0.0340845	0.00125235	0.0824059	0.016595	0.0453341	0.0231525	0.0114722
399.4	0.0248104	2.06444	1.94371	1.50314	1.54207	0.659725	0.203388	0.0793667	0.00307089	0.31368	0.238646	0.169945	0.219051	0.0548303	0.125522	0.0775377	0.00375471	1.94379	1.532	1.23841	0.63881	0.705142	0.355984	0.00648681	0.00838054	0.0335835	-7.26e-05	0.0818589	0.015718	0.0459381	0.0235205	0.0118522
399.6	0.0247834	2.06362	1.94377	1.50331	1.54206	0.659735	0.202967	0.0798517	0.00313089	0.313561	0.238918	0.168943	0.217948	0.0543673	0.124781	0.0776737	0.00341671	1.94343	1.53326	1.23794	0.638497	0.705687	0.356146	0.00713881	0.00745354	0.0336765	2.34e-05	0.0815209	0.016317	0.0464281	0.0238915	0.0109742
399.8	0.0251854	2.06439	1.94194	1.50478	1.54236	0.659692	0.203467	0.0796457	0.00214289	0.314888	0.238025	0.168083	0.219074	0.0546103	0.125604	0.0784167	0.00292271	1.94429	1.53282	1.23886	0.638796	0.705669	0.356082	0.00731881	0.00733454	0.0341965	-9.66e-05	0.0809699	0.016421	0.0465611	0.0229675	0.0106402
400	0.0249244	2.06423	1.94155	1.5056	1.54268	0.660519	0.204082	0.0800427	0.00294989	0.31486	0.237932	0.168312	0.220082	0.0560463	0.12612	0.0780637	0.00373571	1.94523	1.53239	1.23732	0.638486	0.705571	0.355839	0.00692881	0.00749254	0.0335935	-0.000578647	0.0803339	0.017168	0.0463161	0.0235355	0.0109742
400.2	0.0249694	2.06512	1.94065	1.5048	1.54252	0.661816	0.203664	0.0794217	0.00236089	0.31471	0.237929	0.167976	0.219816	0.0564803	0.126766	0.0772477	0.00323471	1.94618	1.53311	1.23633	0.637752	0.704901	0.356473	0.00670681	0.00840254	0.0336385	-0.00174765	0.0803719	0.017757	0.0453521	0.0231965	0.00983123
400.4	0.0246734	2.0639	1.94099	1.50356	1.54192	0.661618	0.203908	0.0794157	0.00270089	0.314067	0.238503	0.168728	0.21984	0.0553953	0.127479	0.0773117	0.00408571	1.9458	1.53201	1.2368	0.637652	0.704487	0.355919	0.00650481	0.00901254	0.0336785	-0.00169665	0.0795509	0.019093	0.0447751	0.0233775	0.0111792
400.6	0.0247184	2.06417	1.94056	1.50417	1.54248	0.661814	0.204695	0.0788397	0.00180289	0.313481	0.238471	0.168227	0.219678	0.0550543	0.127367	0.0759477	0.00391371	1.94568	1.53212	1.23766	0.638382	0.704227	0.355501	0.00721681	0.00985854	0.0336275	-0.00183365	0.0798379	0.018786	0.0450231	0.0235905	0.0110882
400.8	0.0239934	2.06328	1.94063	1.50301	1.54189	0.660439	0.204206	0.0779677	0.00287689	0.312863	0.239804	0.16815	0.219884	0.0555263	0.126428	0.0755377	0.00427371	1.94441	1.53266	1.23703	0.638702	0.704866	0.355017	0.00630781	0.0116015	0.0333595	-0.00188065	0.0802929	0.01788	0.0452651	0.0239585	0.0111672
401	0.0244214	2.06347	1.94096	1.5031	1.54264	0.6593	0.205048	0.0769317	0.00324289	0.312698	0.239942	0.167725	0.218248	0.0546383	0.124728	0.0755507	0.00390571	1.94276	1.53245	1.23747	0.638776	0.704595	0.354551	0.00575881	0.0115495	0.0336415	-0.00114465	0.0809059	0.017611	0.0449901	0.0230785	0.0105912
401.2	0.0243064	2.06207	1.94128	1.50364	1.54285	0.65858	0.206121	0.0765247	0.00393589	0.313439	0.239688	0.168107	0.2188	0.0548043	0.123159	0.0757137	0.00329871	1.94176	1.53239	1.23678	0.639331	0.704898	0.354442	0.00651881	0.0107175	0.0340145	-0.00114465	0.0812379	0.016807	0.0458581	0.0253205	0.0112532
401.4	0.0239044	2.06358	1.94088	1.50438	1.5437	0.659001	0.205631	0.0762077	0.00376389	0.312992	0.238868	0.168268	0.218512	0.0551273	0.123195	0.0749487	0.00297971	1.94118	1.53288	1.23708	0.639891	0.705405	0.355377	0.00632281	0.0100015	0.0340495	-0.00104165	0.0818829	0.015782	0.0449101	0.0252055	0.0100442
401.6	0.0248944	2.06396	1.94134	1.50408	1.54405	0.658774	0.205395	0.0765497	0.00367189	0.313911	0.238609	0.169921	0.217915	0.0555013	0.122783	0.0758587	0.00295971	1.9416	1.53282	1.23687	0.639058	0.704666	0.355329	0.00557181	0.0105855	0.0345775	-0.00151965	0.0811369	0.01505	0.0443651	0.0247065	0.0101202
401.8	0.0252894	2.06447	1.94221	1.50464	1.54377	0.659153	0.20498	0.0768597	0.00328589	0.314046	0.237593	0.170562	0.216686	0.0548573	0.123452	0.0762467	0.00223771	1.94124	1.5319	1.23646	0.63813	0.702936	0.355508	0.00588881	0.00956654	0.0334055	-0.00143765	0.0819829	0.01516	0.0436791	0.0251925	0.0104392
402	0.0242594	2.06392	1.94271	1.50406	1.54389	0.659728	0.204711	0.0780617	0.00208789	0.312942	0.237209	0.170143	0.217204	0.0541553	0.123496	0.0761947	0.00212571	1.94097	1.53288	1.23758	0.637741	0.703142	0.355793	0.00695181	0.00889354	0.0341025	-0.00196865	0.0818179	0.015582	0.0431831	0.0251505	0.0116462
402.2	0.0244964	2.06499	1.94241	1.50349	1.54346	0.659779	0.204389	0.0784937	0.00217189	0.313324	0.237391	0.169562	0.216827	0.0537693	0.124578	0.0768267	0.00249171	1.94102	1.53172	1.23811	0.637888	0.703985	0.356215	0.00636581	0.00919354	0.0345515	-0.00160165	0.0820719	0.014806	0.0430011	0.0238165	0.0127232
402.4	0.0257424	2.06446	1.94208	1.50399	1.54318	0.659713	0.204254	0.0794977	0.00241789	0.313312	0.237795	0.16933	0.216279	0.0539993	0.124057	0.0775237	0.00239571	1.9416	1.53177	1.23775	0.638362	0.70276	0.35523	0.00590581	0.00941954	0.0358345	-0.00121765	0.0814509	0.015019	0.0434671	0.0239835	0.0122532
402.6	0.0246024	2.06435	1.94132	1.50375	1.54297	0.659335	0.203312	0.0786667	0.00342489	0.312413	0.237864	0.169255	0.217478	0.0543123	0.124347	0.0773247	0.00173771	1.94026	1.53041	1.23779	0.638794	0.702672	0.355235	0.00555781	0.00907154	0.0348745	-0.000721647	0.0834299	0.015757	0.0437451	0.0240285	0.0125022
402.8	0.0243564	2.06396	1.94082	1.50354	1.54382	0.660088	0.204055	0.0788657	0.00298389	0.312196	0.237442	0.169129	0.217473	0.0540793	0.12418	0.0775927	0.00319871	1.93993	1.53164	1.23741	0.640365	0.702595	0.355313	0.00529481	0.00868754	0.0355525	-0.00138565	0.0825309	0.016371	0.0444301	0.0239675	0.0132072
403	0.0245854	2.06412	1.94044	1.50354	1.54324	0.660081	0.203681	0.0783177	0.00355089	0.31367	0.237243	0.170251	0.216699	0.0551073	0.124494	0.0787327	0.00201371	1.94021	1.52945	1.23609	0.639861	0.702892	0.355671	0.00485281	0.00900254	0.0353305	-0.000907647	0.0830509	0.015443	0.0444341	0.0248975	0.0126402
403.2	0.0244644	2.06379	1.94123	1.50336	1.543	0.660335	0.202793	0.0776527	0.00366789	0.313564	0.237994	0.170265	0.21615	0.0553203	0.124192	0.0777457	0.00232371	1.93982	1.53052	1.23549	0.638725	0.701189	0.355044	0.00491181	0.00898954	0.0341885	-0.00136165	0.0833679	0.015704	0.0440931	0.0252805	0.0115332
403.4	0.0240994	2.0632	1.94108	1.5034	1.54238	0.661092	0.202615	0.0776597	0.00280889	0.31332	0.237449	0.169714	0.216345	0.0552353	0.124007	0.0773887	0.00293771	1.93923	1.53058	1.23513	0.637988	0.700549	0.355726	0.00590681	0.00832554	0.0335485	-0.000602647	0.0832099	0.0157	0.0438761	0.0250875	0.0118462
403.6	0.0245624	2.06264	1.9409	1.50345	1.54125	0.661719	0.203112	0.0780817	0.00262989	0.313485	0.237555	0.169107	0.216134	0.0555583	0.124081	0.0779037	0.00407671	1.93834	1.53098	1.23466	0.638058	0.701431	0.355464	0.00682481	0.00878554	0.0338185	-0.000813647	0.0816589	0.015039	0.0436481	0.0261635	0.0117222
403.8	0.0252144	2.06354	1.94161	1.50257	1.54047	0.661373	0.202951	0.0769037	0.00318989	0.31252	0.238926	0.169382	0.216834	0.0549933	0.124027	0.0774387	0.00338771	1.93789	1.53005	1.23547	0.638134	0.701184	0.354806	0.00674881	0.00914054	0.0334225	-0.000877647	0.0819499	0.014536	0.0433621	0.0259595	0.0100472
404	0.0259394	2.06492	1.94105	1.50227	1.54141	0.660527	0.202713	0.0776297	0.00272389	0.312458	0.239512	0.167861	0.216641	0.0548353	0.125008	0.0775927	0.00494571	1.9376	1.53162	1.23696	0.637289	0.700566	0.354059	0.00742581	0.00856854	0.0337455	-0.000947647	0.0815399	0.013866	0.0440011	0.0251145	0.00945423
404.2	0.0260014	2.06429	1.94042	1.50311	1.54214	0.66126	0.203495	0.0776957	0.00241489	0.311721	0.238446	0.167972	0.217477	0.0547753	0.124488	0.0780717	0.00458871	1.93607	1.53195	1.23739	0.63815	0.701163	0.354274	0.00701381	0.00894654	0.0333885	-0.000844647	0.0810959	0.014981	0.0449861	0.0249925	0.00959123
404.4	0.0254944	2.06449	1.94058	1.50225	1.54262	0.660698	0.203793	0.0770127	0.00324989	0.312222	0.238364	0.167396	0.216964	0.0550983	0.124764	0.0778487	0.00371171	1.93547	1.53261	1.23834	0.638008	0.702273	0.354003	0.00639981	0.00987754	0.0337685	-0.00241865	0.0815899	0.015619	0.0449231	0.0244815	0.00961823
404.6	0.0243644	2.06435	1.93993	1.50169	1.54325	0.660609	0.204333	0.0765057	0.00265589	0.312321	0.237532	0.167492	0.217316	0.0543783	0.124116	0.0784527	0.00315871	1.93608	1.53379	1.23839	0.637749	0.702557	0.352876	0.00580481	0.00993054	0.0335775	-0.00214265	0.0826339	0.016157	0.0449661	0.0234745	0.0102232
404.8	0.0244964	2.06473	1.93888	1.50216	1.54385	0.660297	0.204789	0.0778377	0.00223289	0.312684	0.236925	0.167293	0.217286	0.0546773	0.12431	0.0795107	0.00295171	1.93597	1.53382	1.2374	0.636849	0.702769	0.353411	0.00605481	0.00944154	0.0343115	-0.00108365	0.0822259	0.016256	0.0452361	0.0229895	0.0114202
405	0.0242704	2.06451	1.9394	1.50137	1.54389	0.661193	0.204877	0.0768827	0.00225689	0.312623	0.236214	0.168409	0.218025	0.0554813	0.123426	0.0780817	0.00237571	1.93581	1.53368	1.23626	0.63807	0.702934	0.353825	0.00551081	0.0100315	0.0342655	-0.00155565	0.0817779	0.017373	0.0448691	0.0228925	0.0119172
405.2	0.0239914	2.064	1.93985	1.5007	1.54423	0.65934	0.20457	0.0765047	0.00197589	0.312252	0.23644	0.167756	0.21751	0.0547533	0.123812	0.0775507	0.00307871	1.93763	1.53282	1.23619	0.636899	0.703237	0.354272	0.00696281	0.0107075	0.0348385	-0.00196165	0.0822629	0.016658	0.0439131	0.0228955	0.0115062
405.4	0.0246214	2.06461	1.94037	1.50133	1.54339	0.658759	0.203613	0.0765277	0.00234389	0.312267	0.236921	0.168174	0.218448	0.0546823	0.124127	0.0771727	0.00192071	1.93832	1.53319	1.23636	0.637147	0.702881	0.354328	0.00597481	0.0100975	0.0346805	-0.00154865	0.0820549	0.015571	0.0443611	0.0237415	0.0118052
405.6	0.0257954	2.0647	1.9417	1.5016	1.54378	0.658476	0.202801	0.0774547	0.00325089	0.31238	0.237519	0.167211	0.218126	0.0541753	0.124691	0.0765117	0.00236071	1.9381	1.5317	1.23672	0.635864	0.702876	0.355092	0.00722881	0.00950154	0.0343405	-0.00210465	0.0819939	0.015205	0.0443621	0.0244935	0.0109952
405.8	0.0242474	2.06403	1.94233	1.50267	1.54408	0.658941	0.202536	0.0768977	0.00329589	0.311995	0.237861	0.166525	0.218099	0.0546233	0.124056	0.0756727	0.00148371	1.93834	1.53151	1.23746	0.635547	0.702386	0.355434	0.00714781	0.0107075	0.0339105	-0.00283165	0.0818439	0.015495	0.0444231	0.0254685	0.0108672
[truncated: 70 more rows]
