# Supplementary material for: Citrullination of HP1γ chromodomain affects association with chromatin
Source: Epigenetics Chromatin. 2019 Apr 2;12:21. doi: 10.1186/s13072-019-0265-x (PMC6444592; doi:10.1186/s13072-019-0265-x)
Supplement: Supplementary file 7 — Additional file 7: Table S2. STP data of single replicates. This file contains a summary of all biological replicates of analysed STP data of mESCs expressing HP1γWT, R38/9A or I165K mutant proteins cultured in the presence or absence of LIF for 72 h labelled with HaloTag–JF549 ligand imaged at 561 nm at 13.5 and 500 ms time resolution [file 13072_2019_265_MOESM7_ESM.xlsx]

## Sheet: Sheet1
Gene:		Sequence:
ms_β-Actin_FWD:		AATCGTGCGTGACATCAAAG
ms_β-Actin_REV:		AAGGAAGGCTGGAAAAGAGCA
ms_Nanog_FWD:		TTACAAGGGTCTGCTACTGAGATG
ms_Nanog_REV:		GTTTGGGACTGGTAGAAGAATCAG
ms_Klf4_FWD:		GTGCCCCGACTAACCGTTG
ms_Klf4_REV:		GTCGTTGAACTCCTCGGTCT
ms_Oct4_FWD:		ATCACTCACATCGCCAATCA
ms_Oct4_REV:		GGGAAACATCCAGGTACCAC
