# Supplementary material for: Citrullination of HP1γ chromodomain affects association with chromatin
Source: Epigenetics Chromatin. 2019 Apr 2;12:21. doi: 10.1186/s13072-019-0265-x (PMC6444592; doi:10.1186/s13072-019-0265-x)
Supplement: Supplementary file 13 — Additional file 13: Table S3. List of RT-PCR primers used in this study [file 13072_2019_265_MOESM13_ESM.xlsx]

## Sheet: 13.5 ms +LIF
	Replicate	Diffusion coefficient [µm2s-1]		Percentage [%]
		Diffusing	Bound	Diffusing	Bound
HP1g WT	i	0.779677	0.0996157	0.633153	0.366847
	ii	0.81163	0.1	0.70022	0.29978
	iii	0.78381	0.1	0.67569	0.32431
	iv	1.0194	0.097168	0.50957	0.49043
	v	0.97249	0.089094	0.61238	0.38762
HP1gI165K	i	1.5	0.0808378	0.6726	0.3274
	ii	1.4853	0.1	0.79074	0.20926
	iii	1.5	0.0022831	0.996	0.004
	iv	1.5	0.022834	0.96	0.04
HP1g R389A	i	0.746255	0.0899727	0.610777	0.389223
	ii	0.76057	0.1	0.70409	0.29591
	iii	0.70637	0.1	0.65881	0.34119
	iv	1.0116	0.1	0.78498	0.21502
	v	1.0937	0.1	0.8686	0.1314
	vi	1.1084	0.1	0.62894	0.37106

## Sheet: 13.5ms -LIF
	Replicate	Diffusion coefficient [µm2s-1]		Percentage [%]
		Diffusing	Bound	Diffusing	Bound
HP1g WT	i	0.733145	0.0821116	0.486051	0.513949
	ii	0.91202	0.092164	0.48951	0.51049
	iii	1.0367	0.1	0.68704	0.31296
	iv	1.0065	0.1	0.69131	0.30869
	v	0.92967	0.1	0.72141	0.27859
HP1gI165K	i	1.101	0.59912	0.9	0.1
	ii	1.5	0.097623	0.83448	0.16552
HP1g R389A	i	0.608547	0.0754554	0.555496	0.444504
	ii	0.69652	0.1	0.62771	0.37229
	iii	0.91265	0.1	0.67091	0.32909
	iv	0.65872	0.1	0.65416	0.34584
	v	0.71026	0.1	0.60433	0.39567
	vi	0.58228	0.1	0.61392	0.38608
	vii	0.77439	0.1	0.6307	0.3693
	viii	0.81207	0.1	0.66377	0.33623
	ix	1.0305	0.1	0.71143	0.28857

## Sheet: 500ms +LIF
	Replicate	Residence time [s]		Percentage [%]
		Unspecific	Specific	Unspecific	Specific
HP1g WT	i	4.4	36	9	91
	ii	1.549	27.5265	6.6	93.4
	iii	1.5	22.8	13	87
HP1g R389A	i	4.1	26	11	89
	ii	2.1	17.9	9.1	90.9
	iii	1.3	17.4	17.5	82.5

## Sheet: 500ms -LIF
	Replicate	Residence time [s]		Percentage [%]
		Unspecific	Specific	Unspecific	Specific
HP1g WT	i	6	55	12	88
	ii	1.8105	57.4875	6.5	93.5
	iii	2.3	35	12	88
HP1g R389A	i	4.9	34	17	83
	ii	1.7	28.5	9.2	90.8
	iii	1.8	25.9	11.8	88.2
